# Supplementary material for: Integrated analysis of DNA methylome and transcriptome reveals epigenetic regulation of CAM photosynthesis in pineapple
Source: BMC Plant Biol. 2021 Jan 6;21:19. doi: 10.1186/s12870-020-02814-5 (PMC7789485; doi:10.1186/s12870-020-02814-5)
Supplement: Supplementary file 1 — Additional file 1. [file 12870_2020_2814_MOESM1_ESM.zip]

Archive with 6 entries (6 files):
- Supplemental Table 1-3,5  Supplemental Fig.1-9.pdf
- Supplemental Table 4.xlsx
- Supplemental Table 6.xlsx
- Supplemental Table 7.xlsx
- Supplemental Table 8.xlsx
- Supplemental Table 9.xlsx
