# Supplementary material for: Integrated analysis of DNA methylome and transcriptome reveals epigenetic regulation of CAM photosynthesis in pineapple
Source: BMC Plant Biol. 2021 Jan 6;21:19. doi: 10.1186/s12870-020-02814-5 (PMC7789485; doi:10.1186/s12870-020-02814-5)
Supplement: Supplementary file 1 — Additional file 1. [file 12870_2020_2814_MOESM1_ESM.zip › Supplemental Table 4.xlsx]

## Sheet: CAM Green vs White DMR
Supplemental Table 4 DMRs location and associated differential expression CAM related genes.
Sample	Type	Chromosome	DMR Start	DMR End	Green meth	White meth	Associated gene name	Associated region	Strand	Gene Start	Gene End
4am	CG	LG04	9870921	9871020	0.323864	0.777228	Aco024818.v3	upstream	F	9872783	9888369
10am	CG	LG04	9870966	9871065	0.306122	0.882353	Aco024818.v3	upstream	F	9872783	9888369
4pm	CG	LG06	11085524	11085623	0.580645	0.109489	Aco002732.v3	upstream	R	11080723	11083811
4am	CG	LG08	1602704	1602803	0.568182	0.162602	Aco007734.v3	dwonstream	R	1603557	1607360
4pm	CG	LG09	1178592	1178691	0.138462	0.619048	Aco008626.v3	body	F	1173447	1180612
4pm	CG	LG09	1178692	1178791	0.0416667	0.548387	Aco008626.v3	body	F	1173447	1180612
4am	CG	LG09	9937461	9937560	0.622047	0.129032	Aco019631.v3	body	F	9932860	9943814
4pm	CG	LG10	2290744	2290843	0.0731707	0.522727	Aco010025.v3	body	F	2289633	2296058
10am	CG	LG11	9911111	9911210	0.110092	0.698276	Aco005402.v3	body	F	9906784	9914071
10am	CG	LG16	8203935	8204034	0.0263158	0.570136	Aco006181.v3	body	F	8203532	8214852
10am	CG	LG16	8208135	8208234	0.219178	0.811189	Aco006181.v3	body	F	8203532	8214852
4am	CG	LG16	8208177	8208276	0.3	0.83871	Aco006181.v3	body	F	8203532	8214852
10am	CG	LG16	8208235	8208334	0.0824176	0.778261	Aco006181.v3	body	F	8203532	8214852
4am	CG	LG16	8208277	8208376	0.180556	0.886986	Aco006181.v3	body	F	8203532	8214852
10am	CG	LG16	8208335	8208434	0.0551724	0.847162	Aco006181.v3	body	F	8203532	8214852
4am	CG	LG16	8208377	8208476	0.115016	0.884058	Aco006181.v3	body	F	8203532	8214852
10am	CG	LG16	8208435	8208534	0.012987	0.8125	Aco006181.v3	body	F	8203532	8214852
4am	CG	LG16	8208477	8208576	0.049505	0.644788	Aco006181.v3	body	F	8203532	8214852
10am	CG	LG16	8214135	8214234	0.0980392	0.525253	Aco006181.v3	body	F	8203532	8214852
4am	CG	LG20	9772348	9772447	0.883721	0.365854	Aco014690.v3	body	F	9768739	9772637
4am	CG	LG22	6452139	6452238	0.665306	0.242152	Aco022525.v3	dwonstream	R	6452465	6457845
4am	CG	LG22	6452239	6452338	0.703557	0.209877	Aco022525.v3	dwonstream	R	6452465	6457845
10pm	CG	LG25	3564212	3564311	0.62963	0.0434783	Aco010095.v3	dwonstream	F	3561504	3562322
10pm	CHG	LG02	12190804	12190903	0.341463	0.5625	Aco001338.v3	body	R	12189745	12206241
4am	CHG	LG02	12190820	12190919	0.248756	0.478673	Aco001338.v3	body	R	12189745	12206241
10am	CHG	LG02	12191221	12191320	0.870968	0.666667	Aco001338.v3	body	R	12189745	12206241
10am	CHG	LG03	1145704	1145803	0.239583	0.635135	Aco013938.v3	dwonstream	R	1146495	1148012
4pm	CHG	LG04	11278766	11278865	0.480198	0.208955	Aco014975.v3	upstream	F	11280102	11292600
4pm	CHG	LG04	11278866	11278965	0.58	0.365979	Aco014975.v3	upstream	F	11280102	11292600
4am	CHG	LG04	11278921	11279020	0.443548	0.666667	Aco014975.v3	upstream	F	11280102	11292600
4am	CHG	LG04	11283921	11284020	0.415525	0.195238	Aco014975.v3	body	F	11280102	11292600
4pm	CHG	LG04	11283966	11284065	0.387283	0.0648649	Aco014975.v3	body	F	11280102	11292600
4am	CHG	LG04	11285521	11285620	0.878788	0.515152	Aco014975.v3	body	F	11280102	11292600
4pm	CHG	LG04	11287066	11287165	0.783784	0.5	Aco014975.v3	body	F	11280102	11292600
10pm	CHG	LG04	9874666	9874765	0.385475	0.610132	Aco024818.v3	body	F	9872783	9888369
10am	CHG	LG04	9878066	9878165	0.515528	0.3	Aco024818.v3	body	F	9872783	9888369
4am	CHG	LG04	9882721	9882820	0.326389	0.0862069	Aco024818.v3	body	F	9872783	9888369
4am	CHG	LG05	2369312	2369411	0.323232	0.115385	Aco004349.v3	body	F	2366182	2372793
10pm	CHG	LG05	2369529	2369628	0.277778	0.0116279	Aco004349.v3	body	F	2366182	2372793
10pm	CHG	LG05	2369629	2369728	0.428571	0.103896	Aco004349.v3	body	F	2366182	2372793
4am	CHG	LG05	2369912	2370011	0.325843	0.0480769	Aco004349.v3	body	F	2366182	2372793
10pm	CHG	LG05	2369929	2370028	0.422535	0.0307692	Aco004349.v3	body	F	2366182	2372793
4pm	CHG	LG05	2369931	2370030	0.222222	0.561404	Aco004349.v3	body	F	2366182	2372793
10pm	CHG	LG05	2370129	2370228	0.418367	0.138889	Aco004349.v3	body	F	2366182	2372793
4pm	CHG	LG06	11079024	11079123	0.425532	0.104651	Aco002732.v3	dwonstream	R	11080723	11083811
4pm	CHG	LG09	1172992	1173091	0.803571	0.44898	Aco008626.v3	upstream	F	1173447	1180612
10pm	CHG	LG09	1177153	1177252	0.412281	0.630435	Aco008626.v3	body	F	1173447	1180612
10pm	CHG	LG09	1177253	1177352	0.463415	0.736842	Aco008626.v3	body	F	1173447	1180612
4am	CHG	LG09	8472861	8472960	0.276596	0.05	Aco016569.v3	body	F	8468697	8516203
10pm	CHG	LG09	8474653	8474752	0.24	0.0392157	Aco016569.v3	body	F	8468697	8516203
4pm	CHG	LG09	8475392	8475491	0.541667	0.3	Aco016569.v3	body	F	8468697	8516203
10pm	CHG	LG09	8478253	8478352	0.581081	0.268817	Aco016569.v3	body	F	8468697	8516203
4am	CHG	LG09	8483561	8483660	0.271277	0.0545455	Aco016569.v3	body	F	8468697	8516203
4pm	CHG	LG09	8483892	8483991	0.725926	0.449074	Aco016569.v3	body	F	8468697	8516203
4am	CHG	LG09	8485561	8485660	0.517241	0.257732	Aco016569.v3	body	F	8468697	8516203
4am	CHG	LG09	8485661	8485760	0.855623	0.596899	Aco016569.v3	body	F	8468697	8516203
10pm	CHG	LG09	8486053	8486152	0.45283	0.214286	Aco016569.v3	body	F	8468697	8516203
10pm	CHG	LG09	8487153	8487252	0.671429	0.415225	Aco016569.v3	body	F	8468697	8516203
10pm	CHG	LG09	8491453	8491552	0.427586	0.171171	Aco016569.v3	body	F	8468697	8516203
4am	CHG	LG09	8511561	8511660	0.804009	0.553236	Aco016569.v3	body	F	8468697	8516203
4pm	CHG	LG09	8511592	8511691	0.759036	0.526245	Aco016569.v3	body	F	8468697	8516203
10am	CHG	LG09	9933170	9933269	0.265306	0.607843	Aco019631.v3	body	F	9932860	9943814
4pm	CHG	LG09	9933192	9933291	0.380531	0.685714	Aco019631.v3	body	F	9932860	9943814
4am	CHG	LG09	9933261	9933360	0.119565	0.354167	Aco019631.v3	body	F	9932860	9943814
4am	CHG	LG09	9933361	9933460	0.56701	0.772727	Aco019631.v3	body	F	9932860	9943814
4am	CHG	LG09	9935161	9935260	0.42132	0.790795	Aco019631.v3	body	F	9932860	9943814
10pm	CHG	LG09	9938153	9938252	0.668712	0.90566	Aco019631.v3	body	F	9932860	9943814
10pm	CHG	LG09	9940053	9940152	0.826816	0.621622	Aco019631.v3	body	F	9932860	9943814
10pm	CHG	LG09	9940653	9940752	0.230769	0.492308	Aco019631.v3	body	F	9932860	9943814
4am	CHG	LG09	9944261	9944360	0.430851	0.653333	Aco019631.v3	dwonstream	F	9932860	9943814
10pm	CHG	LG10	1834944	1835043	0.148936	0.382637	Aco009967.v3	upstream	F	1835580	1842555
10am	CHG	LG10	2288142	2288241	0.212766	0.6	Aco010025.v3	upstream	F	2289633	2296058
4pm	CHG	LG10	2288144	2288243	0.25	0.606357	Aco010025.v3	upstream	F	2289633	2296058
4pm	CHG	LG11	8352302	8352401	0.35	0.0217391	Aco018093.v3	upstream	F	8354142	8364065
10pm	CHG	LG11	8353204	8353303	0.328638	0.608069	Aco018093.v3	upstream	F	8354142	8364065
10am	CHG	LG11	8353211	8353310	0.303419	0.542857	Aco018093.v3	upstream	F	8354142	8364065
10pm	CHG	LG11	8353304	8353403	0.05	0.258065	Aco018093.v3	upstream	F	8354142	8364065
10am	CHG	LG11	9905111	9905210	0.694215	0.918182	Aco005402.v3	upstream	F	9906784	9914071
10pm	CHG	LG11	9905204	9905303	0.680484	0.882353	Aco005402.v3	upstream	F	9906784	9914071
4pm	CHG	LG11	9907402	9907501	0.0927835	0.318681	Aco005402.v3	body	F	9906784	9914071
10pm	CHG	LG11	9907404	9907503	0.0757576	0.473214	Aco005402.v3	body	F	9906784	9914071
10am	CHG	LG11	9907411	9907510	0.060241	0.282828	Aco005402.v3	body	F	9906784	9914071
4am	CHG	LG11	9910143	9910242	0.293103	0.604545	Aco005402.v3	body	F	9906784	9914071
10pm	CHG	LG11	9911104	9911203	0.451613	0.652893	Aco005402.v3	body	F	9906784	9914071
10am	CHG	LG11	9911111	9911210	0.0961538	0.669643	Aco005402.v3	body	F	9906784	9914071
4am	CHG	LG11	9911143	9911242	0.393939	0.770492	Aco005402.v3	body	F	9906784	9914071
10am	CHG	LG16	8203935	8204034	0.163424	0.429054	Aco006181.v3	body	F	8203532	8214852
4am	CHG	LG16	8206177	8206276	0.283843	0.563707	Aco006181.v3	body	F	8203532	8214852
10pm	CHG	LG16	8207235	8207334	0.845188	0.644144	Aco006181.v3	body	F	8203532	8214852
10am	CHG	LG16	8207835	8207934	0.507246	0.754902	Aco006181.v3	body	F	8203532	8214852
4am	CHG	LG16	8208077	8208176	0.539604	0.827225	Aco006181.v3	body	F	8203532	8214852
10am	CHG	LG16	8208135	8208234	0.155	0.717703	Aco006181.v3	body	F	8203532	8214852
4am	CHG	LG16	8208377	8208476	0.135922	0.646018	Aco006181.v3	body	F	8203532	8214852
10am	CHG	LG16	8208435	8208534	0.00847458	0.430939	Aco006181.v3	body	F	8203532	8214852
10pm	CHG	LG20	409811	409910	0.38806	0.678414	Aco019038.v3	dwonstream	R	410860	415769
10am	CHG	LG20	9773408	9773507	0.349515	0.616071	Aco014690.v3	dwonstream	F	9768739	9772637
10am	CHG	LG20	9773908	9774007	0.344828	0.661417	Aco014690.v3	dwonstream	F	9768739	9772637
10am	CHG	LG20	9774008	9774107	0.545455	0.860465	Aco014690.v3	dwonstream	F	9768739	9772637
10pm	CHG	LG21	10344303	10344402	0.772727	0.979167	Aco007803.v3	dwonstream	R	10345730	10348243
4am	CHG	LG22	1684784	1684883	0.623596	0.864322	Aco017525.v3	upstream	F	1686314	1689384
4pm	CHG	LG22	1700292	1700391	0.615385	0.22807	Aco017526.v3	body	R	1688132	1700783
10am	CHG	LG22	1702204	1702303	0.190476	0.416667	Aco017527.v3	body	R	1701005	1727638
10am	CHG	LG22	1723204	1723303	0.84	0.617021	Aco017527.v3	body	R	1701005	1727638
10am	CHG	LG22	6458204	6458303	0.0784314	0.313131	Aco022525.v3	upstream	R	6452465	6457845
4am	CHG	scaffold_315	178909	179008	0.637681	0.847619	Aco023760.v3	upstream	F	180305	182810
10pm	CHG	scaffold_315	179109	179208	0.166667	0.405405	Aco023760.v3	upstream	F	180305	182810
10pm	CHH	LG02	12189104	12189203	0.66718	0.506734	Aco001338.v3	dwonstream	R	12189745	12206241
10am	CHH	LG02	12191121	12191220	0.205521	0.307692	Aco001338.v3	body	R	12189745	12206241
10pm	CHH	LG02	12191204	12191303	0.762987	0.658667	Aco001338.v3	body	R	12189745	12206241
4am	CHH	LG02	12191220	12191319	0.728938	0.625538	Aco001338.v3	body	R	12189745	12206241
10pm	CHH	LG02	12193904	12194003	0.581059	0.474761	Aco001338.v3	body	R	12189745	12206241
4pm	CHH	LG02	12194420	12194519	0.0503597	0.171765	Aco001338.v3	body	R	12189745	12206241
10am	CHH	LG02	12194721	12194820	0.27762	0.157609	Aco001338.v3	body	R	12189745	12206241
10pm	CHH	LG02	12194904	12195003	0.538821	0.388806	Aco001338.v3	body	R	12189745	12206241
4pm	CHH	LG02	12194920	12195019	0.509357	0.34702	Aco001338.v3	body	R	12189745	12206241
10pm	CHH	LG02	12196404	12196503	0.427296	0.28512	Aco001338.v3	body	R	12189745	12206241
4pm	CHH	LG02	12196420	12196519	0.380132	0.273403	Aco001338.v3	body	R	12189745	12206241
4pm	CHH	LG02	12196520	12196619	0.443916	0.327715	Aco001338.v3	body	R	12189745	12206241
4pm	CHH	LG02	12196720	12196819	0.470464	0.260664	Aco001338.v3	body	R	12189745	12206241
4am	CHH	LG02	12196820	12196919	0.298945	0.18721	Aco001338.v3	body	R	12189745	12206241
4pm	CHH	LG02	12197220	12197319	0.272455	0.163636	Aco001338.v3	body	R	12189745	12206241
4pm	CHH	LG02	12197320	12197419	0.164345	0.0325203	Aco001338.v3	body	R	12189745	12206241
4am	CHH	LG02	12198120	12198219	0.234483	0.0616438	Aco001338.v3	body	R	12189745	12206241
10am	CHH	LG02	12198321	12198420	0.753846	0.489796	Aco001338.v3	body	R	12189745	12206241
4pm	CHH	LG02	12198420	12198519	0.50603	0.366922	Aco001338.v3	body	R	12189745	12206241
10pm	CHH	LG02	12198504	12198603	0.295977	0.193457	Aco001338.v3	body	R	12189745	12206241
10pm	CHH	LG02	12199604	12199703	0.471264	0.299883	Aco001338.v3	body	R	12189745	12206241
4pm	CHH	LG02	12199620	12199719	0.422078	0.296912	Aco001338.v3	body	R	12189745	12206241
4am	CHH	LG02	12200320	12200419	0.307054	0.206687	Aco001338.v3	body	R	12189745	12206241
10pm	CHH	LG02	12200404	12200503	0.40678	0.234828	Aco001338.v3	body	R	12189745	12206241
4am	CHH	LG02	12200420	12200519	0.498498	0.274854	Aco001338.v3	body	R	12189745	12206241
4pm	CHH	LG02	12200520	12200619	0.390041	0.273632	Aco001338.v3	body	R	12189745	12206241
4pm	CHH	LG02	12200720	12200819	0.263158	0.121951	Aco001338.v3	body	R	12189745	12206241
10am	CHH	LG02	12200921	12201020	0.383562	0.209524	Aco001338.v3	body	R	12189745	12206241
4am	CHH	LG02	12201220	12201319	0.347368	0.243243	Aco001338.v3	body	R	12189745	12206241
4pm	CHH	LG02	12201420	12201519	0.357462	0.205529	Aco001338.v3	body	R	12189745	12206241
4pm	CHH	LG02	12206820	12206919	0.828528	0.640367	Aco001338.v3	upstream	R	12189745	12206241
10pm	CHH	LG02	12207504	12207603	0.596305	0.35657	Aco001338.v3	upstream	R	12189745	12206241
4pm	CHH	LG02	12207520	12207619	0.609051	0.456557	Aco001338.v3	upstream	R	12189745	12206241
10pm	CHH	LG02	12207604	12207703	0.638274	0.336605	Aco001338.v3	upstream	R	12189745	12206241
4pm	CHH	LG02	12207620	12207719	0.574074	0.353591	Aco001338.v3	upstream	R	12189745	12206241
4pm	CHH	LG02	12916220	12916319	0.542461	0.441758	Aco001261.v3	dwonstream	R	12916730	12922408
10pm	CHH	LG02	12916304	12916403	0.524194	0.332916	Aco001261.v3	dwonstream	R	12916730	12922408
4pm	CHH	LG02	12916320	12916419	0.479558	0.3	Aco001261.v3	dwonstream	R	12916730	12922408
10am	CHH	LG02	12916321	12916420	0.418773	0.262222	Aco001261.v3	dwonstream	R	12916730	12922408
10pm	CHH	LG02	12916404	12916503	0.53582	0.412668	Aco001261.v3	dwonstream	R	12916730	12922408
4pm	CHH	LG02	12916420	12916519	0.575298	0.408911	Aco001261.v3	dwonstream	R	12916730	12922408
10am	CHH	LG02	12916421	12916520	0.620419	0.390244	Aco001261.v3	dwonstream	R	12916730	12922408
4pm	CHH	LG02	12923120	12923219	0.437908	0.216981	Aco001261.v3	upstream	R	12916730	12922408
10pm	CHH	LG02	12923204	12923303	0.313953	0.196903	Aco001261.v3	upstream	R	12916730	12922408
10pm	CHH	LG02	12923404	12923503	0.411959	0.276337	Aco001261.v3	upstream	R	12916730	12922408
4pm	CHH	LG02	12923420	12923519	0.403946	0.288925	Aco001261.v3	upstream	R	12916730	12922408
10pm	CHH	LG02	12923504	12923603	0.467586	0.327575	Aco001261.v3	upstream	R	12916730	12922408
4pm	CHH	LG02	12923520	12923619	0.490456	0.330331	Aco001261.v3	upstream	R	12916730	12922408
4pm	CHH	LG02	12923820	12923919	0.336967	0.220331	Aco001261.v3	upstream	R	12916730	12922408
4am	CHH	LG03	1144704	1144803	0.400411	0.254237	Aco013938.v3	dwonstream	R	1146495	1148012
4pm	CHH	LG03	1144804	1144903	0.533854	0.35625	Aco013938.v3	dwonstream	R	1146495	1148012
4pm	CHH	LG03	1144904	1145003	0.564	0.375	Aco013938.v3	dwonstream	R	1146495	1148012
10am	CHH	LG03	1145004	1145103	0.371237	0.241176	Aco013938.v3	dwonstream	R	1146495	1148012
10am	CHH	LG03	1145204	1145303	0.0628571	0.228571	Aco013938.v3	dwonstream	R	1146495	1148012
10pm	CHH	LG03	1145404	1145503	0.223265	0.101266	Aco013938.v3	dwonstream	R	1146495	1148012
10am	CHH	LG03	1145504	1145603	0.464286	0.352645	Aco013938.v3	dwonstream	R	1146495	1148012
10am	CHH	LG03	1145704	1145803	0.0967742	0.269022	Aco013938.v3	dwonstream	R	1146495	1148012
10am	CHH	LG03	1145904	1146003	0.508772	0.235294	Aco013938.v3	dwonstream	R	1146495	1148012
10pm	CHH	LG03	1181804	1181903	0.539171	0.42607	Aco013935.v3	dwonstream	R	1182976	1188142
4pm	CHH	LG03	1181904	1182003	0.364796	0.264256	Aco013935.v3	dwonstream	R	1182976	1188142
4am	CHH	LG03	1182004	1182103	0.371663	0.24971	Aco013935.v3	dwonstream	R	1182976	1188142
4pm	CHH	LG03	1182104	1182203	0.42487	0.534125	Aco013935.v3	dwonstream	R	1182976	1188142
4pm	CHH	LG03	1182404	1182503	0.324561	0.200893	Aco013935.v3	dwonstream	R	1182976	1188142
10am	CHH	LG03	1189104	1189203	0.642857	0.43722	Aco013935.v3	upstream	R	1182976	1188142
4pm	CHH	LG03	1189204	1189303	0.306644	0.154497	Aco013935.v3	upstream	R	1182976	1188142
10am	CHH	LG03	1189304	1189403	0.48513	0.382943	Aco013935.v3	upstream	R	1182976	1188142
10pm	CHH	LG03	1189904	1190003	0.702703	0.595308	Aco013935.v3	upstream	R	1182976	1188142
4pm	CHH	LG04	11278466	11278565	0.801743	0.680441	Aco014975.v3	upstream	F	11280102	11292600
4am	CHH	LG04	11278621	11278720	0.257009	0.101156	Aco014975.v3	upstream	F	11280102	11292600
10pm	CHH	LG04	11278766	11278865	0.362869	0.146341	Aco014975.v3	upstream	F	11280102	11292600
4am	CHH	LG04	11278821	11278920	0.232323	0.0734127	Aco014975.v3	upstream	F	11280102	11292600
4pm	CHH	LG04	11278866	11278965	0.341317	0.161663	Aco014975.v3	upstream	F	11280102	11292600
10am	CHH	LG04	11285166	11285265	0.188976	0.0797872	Aco014975.v3	body	F	11280102	11292600
10am	CHH	LG04	11285266	11285365	0.229412	0.116402	Aco014975.v3	body	F	11280102	11292600
4pm	CHH	LG04	11285466	11285565	0.144068	0.0440252	Aco014975.v3	body	F	11280102	11292600
4pm	CHH	LG04	11286966	11287065	0.331169	0.146789	Aco014975.v3	body	F	11280102	11292600
10pm	CHH	LG04	11287266	11287365	0.212454	0.0697674	Aco014975.v3	body	F	11280102	11292600
10am	CHH	LG04	11287366	11287465	0.161458	0.0472441	Aco014975.v3	body	F	11280102	11292600
4pm	CHH	LG04	11287466	11287565	0.30198	0.191489	Aco014975.v3	body	F	11280102	11292600
4pm	CHH	LG04	11287566	11287665	0.23913	0.0745342	Aco014975.v3	body	F	11280102	11292600
4pm	CHH	LG04	9870866	9870965	0.196517	0.0726257	Aco024818.v3	upstream	F	9872783	9888369
4pm	CHH	LG04	9871266	9871365	0.56848	0.460227	Aco024818.v3	upstream	F	9872783	9888369
4am	CHH	LG04	9871321	9871420	0.665399	0.516926	Aco024818.v3	upstream	F	9872783	9888369
4am	CHH	LG04	9871421	9871520	0.517685	0.341317	Aco024818.v3	upstream	F	9872783	9888369
10pm	CHH	LG04	9871466	9871565	0.459459	0.25	Aco024818.v3	upstream	F	9872783	9888369
4am	CHH	LG04	9872321	9872420	0.394892	0.24	Aco024818.v3	upstream	F	9872783	9888369
4pm	CHH	LG04	9872366	9872465	0.290532	0.16048	Aco024818.v3	upstream	F	9872783	9888369
4am	CHH	LG04	9872421	9872520	0.326892	0.179598	Aco024818.v3	upstream	F	9872783	9888369
10pm	CHH	LG04	9874766	9874865	0.390582	0.289844	Aco024818.v3	body	F	9872783	9888369
4am	CHH	LG04	9874821	9874920	0.65625	0.522303	Aco024818.v3	body	F	9872783	9888369
4pm	CHH	LG04	9876366	9876465	0.210084	0.0526316	Aco024818.v3	body	F	9872783	9888369
10am	CHH	LG04	9876566	9876665	0.30922	0.438657	Aco024818.v3	body	F	9872783	9888369
4pm	CHH	LG04	9878266	9878365	0.356037	0.158451	Aco024818.v3	body	F	9872783	9888369
4pm	CHH	LG04	9881466	9881565	0.271171	0.129913	Aco024818.v3	body	F	9872783	9888369
10pm	CHH	LG04	9881666	9881765	0.266041	0.148688	Aco024818.v3	body	F	9872783	9888369
10pm	CHH	LG04	9889566	9889665	0.487521	0.357986	Aco024818.v3	dwonstream	F	9872783	9888369
4pm	CHH	LG05	2364931	2365030	0.457584	0.330296	Aco004349.v3	upstream	F	2366182	2372793
4am	CHH	LG05	2365012	2365111	0.320339	0.187837	Aco004349.v3	upstream	F	2366182	2372793
10pm	CHH	LG05	2373029	2373128	0.393407	0.266504	Aco004349.v3	dwonstream	F	2366182	2372793
4am	CHH	LG05	2373112	2373211	0.901679	0.779156	Aco004349.v3	dwonstream	F	2366182	2372793
10pm	CHH	LG05	2373129	2373228	0.95218	0.770898	Aco004349.v3	dwonstream	F	2366182	2372793
4pm	CHH	LG05	2373131	2373230	0.952024	0.814516	Aco004349.v3	dwonstream	F	2366182	2372793
4am	CHH	LG05	2373212	2373311	0.827684	0.706422	Aco004349.v3	dwonstream	F	2366182	2372793
4pm	CHH	LG05	2373231	2373330	0.753676	0.642857	Aco004349.v3	dwonstream	F	2366182	2372793
4pm	CHH	LG05	2373531	2373630	0.415162	0.240741	Aco004349.v3	dwonstream	F	2366182	2372793
4pm	CHH	LG06	11078824	11078923	0.290323	0.157895	Aco002732.v3	dwonstream	R	11080723	11083811
4pm	CHH	LG06	11078924	11079023	0.360104	0.241573	Aco002732.v3	dwonstream	R	11080723	11083811
10am	CHH	LG06	11084222	11084321	0.0854701	0.221875	Aco002732.v3	upstream	R	11080723	11083811
4pm	CHH	LG06	11084224	11084323	0.291317	0.439394	Aco002732.v3	upstream	R	11080723	11083811
4am	CHH	LG06	11084354	11084453	0.61086	0.495845	Aco002732.v3	upstream	R	11080723	11083811
10pm	CHH	LG06	11084410	11084509	0.683258	0.576748	Aco002732.v3	upstream	R	11080723	11083811
4pm	CHH	LG06	11084424	11084523	0.723592	0.60245	Aco002732.v3	upstream	R	11080723	11083811
4pm	CHH	LG06	11084524	11084623	0.53301	0.431985	Aco002732.v3	upstream	R	11080723	11083811
10am	CHH	LG06	11085422	11085521	0.481481	0.64482	Aco002732.v3	upstream	R	11080723	11083811
10am	CHH	LG06	11085622	11085721	0.121581	0.225664	Aco002732.v3	upstream	R	11080723	11083811
4am	CHH	LG06	11085654	11085753	0.46732	0.367133	Aco002732.v3	upstream	R	11080723	11083811
10pm	CHH	LG06	11085710	11085809	0.4038	0.269474	Aco002732.v3	upstream	R	11080723	11083811
4am	CHH	LG06	12311754	12311853	0.266756	0.0743692	Aco002885.v3	body	R	12309846	12314142
10pm	CHH	LG06	12311810	12311909	0.469072	0.23506	Aco002885.v3	body	R	12309846	12314142
10am	CHH	LG06	12311822	12311921	0.394089	0.198214	Aco002885.v3	body	R	12309846	12314142
4pm	CHH	LG06	12311824	12311923	0.486614	0.199566	Aco002885.v3	body	R	12309846	12314142
4am	CHH	LG06	12311854	12311953	0.370492	0.219031	Aco002885.v3	body	R	12309846	12314142
10pm	CHH	LG06	12311910	12312009	0.435262	0.265823	Aco002885.v3	body	R	12309846	12314142
10am	CHH	LG06	12311922	12312021	0.384615	0.222552	Aco002885.v3	body	R	12309846	12314142
4pm	CHH	LG06	12311924	12312023	0.507246	0.315961	Aco002885.v3	body	R	12309846	12314142
4am	CHH	LG06	12311954	12312053	0.35443	0.20701	Aco002885.v3	body	R	12309846	12314142
10pm	CHH	LG06	12312010	12312109	0.19645	0.078056	Aco002885.v3	body	R	12309846	12314142
4am	CHH	LG06	12314154	12314253	0.941489	0.827586	Aco002885.v3	upstream	R	12309846	12314142
10pm	CHH	LG07	1306401	1306500	0.472973	0.226277	Aco004996.v3	upstream	F	1308303	1311170
4pm	CHH	LG07	1306457	1306556	0.507246	0.306022	Aco004996.v3	upstream	F	1308303	1311170
10pm	CHH	LG07	1306501	1306600	0.492233	0.282686	Aco004996.v3	upstream	F	1308303	1311170
4pm	CHH	LG07	1306557	1306656	0.437446	0.31781	Aco004996.v3	upstream	F	1308303	1311170
4am	CHH	LG07	1306601	1306700	0.604439	0.46868	Aco004996.v3	upstream	F	1308303	1311170
4am	CHH	LG07	1306701	1306800	0.781295	0.624682	Aco004996.v3	upstream	F	1308303	1311170
10pm	CHH	LG07	1307701	1307800	0.44072	0.336119	Aco004996.v3	upstream	F	1308303	1311170
4pm	CHH	LG07	1307757	1307856	0.396471	0.290173	Aco004996.v3	upstream	F	1308303	1311170
4pm	CHH	LG07	13867657	13867756	0.566917	0.455392	Aco014488.v3	upstream	F	13869702	13873360
4am	CHH	LG07	13867698	13867797	0.466586	0.301447	Aco014488.v3	upstream	F	13869702	13873360
10pm	CHH	LG07	13867701	13867800	0.444444	0.315222	Aco014488.v3	upstream	F	13869702	13873360
4pm	CHH	LG07	13867757	13867856	0.254902	0.105223	Aco014488.v3	upstream	F	13869702	13873360
4am	CHH	LG07	13867998	13868097	0.402102	0.25323	Aco014488.v3	upstream	F	13869702	13873360
10pm	CHH	LG07	13868001	13868100	0.416431	0.311758	Aco014488.v3	upstream	F	13869702	13873360
4pm	CHH	LG07	13868057	13868156	0.38491	0.268254	Aco014488.v3	upstream	F	13869702	13873360
4am	CHH	LG07	13868098	13868197	0.3	0.133817	Aco014488.v3	upstream	F	13869702	13873360
4pm	CHH	LG07	13868257	13868356	0.696035	0.562719	Aco014488.v3	upstream	F	13869702	13873360
4am	CHH	LG07	13868298	13868397	0.730681	0.524111	Aco014488.v3	upstream	F	13869702	13873360
4am	CHH	LG07	13869298	13869397	0.823077	0.689189	Aco014488.v3	upstream	F	13869702	13873360
4pm	CHH	LG07	13869357	13869456	0.871531	0.740164	Aco014488.v3	upstream	F	13869702	13873360
4am	CHH	LG07	13869398	13869497	0.866091	0.733547	Aco014488.v3	upstream	F	13869702	13873360
4pm	CHH	LG07	13869457	13869556	0.947735	0.836025	Aco014488.v3	upstream	F	13869702	13873360
4pm	CHH	LG08	1607518	1607617	0.384283	0.212406	Aco007734.v3	upstream	R	1603557	1607360
4pm	CHH	LG08	1607618	1607717	0.536223	0.429182	Aco007734.v3	upstream	R	1603557	1607360
10pm	CHH	LG08	1607704	1607803	0.676661	0.499356	Aco007734.v3	upstream	R	1603557	1607360
4pm	CHH	LG08	1607718	1607817	0.599676	0.479129	Aco007734.v3	upstream	R	1603557	1607360
10pm	CHH	LG08	1607804	1607903	0.529877	0.403377	Aco007734.v3	upstream	R	1603557	1607360
10am	CHH	LG08	1608218	1608317	0.582822	0.413043	Aco007734.v3	upstream	R	1603557	1607360
10am	CHH	LG08	1608318	1608417	0.307692	0.459302	Aco007734.v3	upstream	R	1603557	1607360
10am	CHH	LG08	1608418	1608517	0.319328	0.429448	Aco007734.v3	upstream	R	1603557	1607360
10am	CHH	LG08	1608518	1608617	0.375676	0.242678	Aco007734.v3	upstream	R	1603557	1607360
4am	CHH	LG08	1608804	1608903	0.7875	0.318681	Aco007734.v3	upstream	R	1603557	1607360
10pm	CHH	LG08	801904	802003	0.290963	0.127256	Aco007622.v3	upstream	R	794632	801399
4pm	CHH	LG08	801918	802017	0.305895	0.143514	Aco007622.v3	upstream	R	794632	801399
4am	CHH	LG08	802604	802703	0.520913	0.36875	Aco007622.v3	upstream	R	794632	801399
4pm	CHH	LG08	802618	802717	0.566248	0.409639	Aco007622.v3	upstream	R	794632	801399
4pm	CHH	LG08	802818	802917	0.195029	0.0811456	Aco007622.v3	upstream	R	794632	801399
10pm	CHH	LG08	803104	803203	0.459941	0.326562	Aco007622.v3	upstream	R	794632	801399
10pm	CHH	LG08	803204	803303	0.270833	0.168076	Aco007622.v3	upstream	R	794632	801399
4pm	CHH	LG09	1172992	1173091	0.227586	0.08125	Aco008626.v3	upstream	F	1173447	1180612
10am	CHH	LG09	1176070	1176169	0.170178	0.309066	Aco008626.v3	body	F	1173447	1180612
4pm	CHH	LG09	1177192	1177291	0.252492	0.373444	Aco008626.v3	body	F	1173447	1180612
10pm	CHH	LG09	1177253	1177352	0.477679	0.703057	Aco008626.v3	body	F	1173447	1180612
10am	CHH	LG09	1177270	1177369	0.188811	0.373832	Aco008626.v3	body	F	1173447	1180612
10am	CHH	LG09	1177470	1177569	0.151786	0.254791	Aco008626.v3	body	F	1173447	1180612
10pm	CHH	LG09	1181753	1181852	0.512953	0.356968	Aco008626.v3	dwonstream	F	1173447	1180612
4pm	CHH	LG09	1181792	1181891	0.353309	0.22	Aco008626.v3	dwonstream	F	1173447	1180612
10pm	CHH	LG09	1181853	1181952	0.468868	0.301601	Aco008626.v3	dwonstream	F	1173447	1180612
4am	CHH	LG09	1181890	1181989	0.565847	0.421751	Aco008626.v3	dwonstream	F	1173447	1180612
10pm	CHH	LG09	1181953	1182052	0.417391	0.262956	Aco008626.v3	dwonstream	F	1173447	1180612
4am	CHH	LG09	1181990	1182089	0.351129	0.241935	Aco008626.v3	dwonstream	F	1173447	1180612
10pm	CHH	LG09	1182053	1182152	0.74026	0.539192	Aco008626.v3	dwonstream	F	1173447	1180612
4pm	CHH	LG09	8467492	8467591	0.291139	0.185185	Aco016569.v3	upstream	F	8468697	8516203
4pm	CHH	LG09	8467592	8467691	0.351111	0.22632	Aco016569.v3	upstream	F	8468697	8516203
4pm	CHH	LG09	8467692	8467791	0.285714	0.176245	Aco016569.v3	upstream	F	8468697	8516203
4pm	CHH	LG09	8467792	8467891	0.474957	0.293664	Aco016569.v3	upstream	F	8468697	8516203
4pm	CHH	LG09	8467892	8467991	0.306213	0.204169	Aco016569.v3	upstream	F	8468697	8516203
4pm	CHH	LG09	8467992	8468091	0.345541	0.206832	Aco016569.v3	upstream	F	8468697	8516203
4pm	CHH	LG09	8468292	8468391	0.556522	0.412371	Aco016569.v3	upstream	F	8468697	8516203
10pm	CHH	LG09	8468353	8468452	0.604816	0.453984	Aco016569.v3	upstream	F	8468697	8516203
4am	CHH	LG09	8468361	8468460	0.529563	0.412252	Aco016569.v3	upstream	F	8468697	8516203
4pm	CHH	LG09	8468392	8468491	0.561089	0.43191	Aco016569.v3	upstream	F	8468697	8516203
10pm	CHH	LG09	8468453	8468552	0.69689	0.553656	Aco016569.v3	upstream	F	8468697	8516203
4pm	CHH	LG09	8468492	8468591	0.890872	0.759843	Aco016569.v3	upstream	F	8468697	8516203
4pm	CHH	LG09	8469192	8469291	0.121569	0.00343643	Aco016569.v3	body	F	8468697	8516203
4pm	CHH	LG09	8475292	8475391	0.196594	0.0726257	Aco016569.v3	body	F	8468697	8516203
4pm	CHH	LG09	8475392	8475491	0.198039	0.0933694	Aco016569.v3	body	F	8468697	8516203
4am	CHH	LG09	8475961	8476060	0.202216	0.100223	Aco016569.v3	body	F	8468697	8516203
10am	CHH	LG09	8475970	8476069	0.11215	0.228261	Aco016569.v3	body	F	8468697	8516203
10pm	CHH	LG09	8484753	8484852	0.274162	0.126437	Aco016569.v3	body	F	8468697	8516203
4pm	CHH	LG09	8485692	8485791	0.173529	0.0575916	Aco016569.v3	body	F	8468697	8516203
10pm	CHH	LG09	8488353	8488452	0.500904	0.353698	Aco016569.v3	body	F	8468697	8516203
4pm	CHH	LG09	8488492	8488591	0.505566	0.380376	Aco016569.v3	body	F	8468697	8516203
4pm	CHH	LG09	8492492	8492591	0.361244	0.248521	Aco016569.v3	body	F	8468697	8516203
10pm	CHH	LG09	8493253	8493352	0.345254	0.228802	Aco016569.v3	body	F	8468697	8516203
4pm	CHH	LG09	8494992	8495091	0.361927	0.227061	Aco016569.v3	body	F	8468697	8516203
4am	CHH	LG09	8495061	8495160	0.269099	0.114818	Aco016569.v3	body	F	8468697	8516203
4pm	CHH	LG09	8495092	8495191	0.257009	0.146974	Aco016569.v3	body	F	8468697	8516203
4am	CHH	LG09	8495161	8495260	0.262169	0.151362	Aco016569.v3	body	F	8468697	8516203
4pm	CHH	LG09	8495192	8495291	0.299213	0.196319	Aco016569.v3	body	F	8468697	8516203
4pm	CHH	LG09	8495292	8495391	0.292845	0.188073	Aco016569.v3	body	F	8468697	8516203
10pm	CHH	LG09	8495353	8495452	0.263245	0.158163	Aco016569.v3	body	F	8468697	8516203
4am	CHH	LG09	8495861	8495960	0.235792	0.126874	Aco016569.v3	body	F	8468697	8516203
4pm	CHH	LG09	8496292	8496391	0.300261	0.185897	Aco016569.v3	body	F	8468697	8516203
4pm	CHH	LG09	8496792	8496891	0.384342	0.274298	Aco016569.v3	body	F	8468697	8516203
4am	CHH	LG09	8496861	8496960	0.257112	0.140695	Aco016569.v3	body	F	8468697	8516203
4pm	CHH	LG09	8496992	8497091	0.244224	0.116822	Aco016569.v3	body	F	8468697	8516203
10pm	CHH	LG09	8497053	8497152	0.275862	0.151473	Aco016569.v3	body	F	8468697	8516203
4pm	CHH	LG09	8497192	8497291	0.306878	0.203661	Aco016569.v3	body	F	8468697	8516203
4pm	CHH	LG09	8497692	8497791	0.242754	0.123324	Aco016569.v3	body	F	8468697	8516203
4pm	CHH	LG09	8497792	8497891	0.285714	0.142534	Aco016569.v3	body	F	8468697	8516203
10pm	CHH	LG09	8498653	8498752	0.337662	0.204819	Aco016569.v3	body	F	8468697	8516203
10pm	CHH	LG09	8498753	8498852	0.302026	0.186	Aco016569.v3	body	F	8468697	8516203
4pm	CHH	LG09	8499392	8499491	0.371889	0.233193	Aco016569.v3	body	F	8468697	8516203
4am	CHH	LG09	8499461	8499560	0.319567	0.212963	Aco016569.v3	body	F	8468697	8516203
4pm	CHH	LG09	8499492	8499591	0.259804	0.144981	Aco016569.v3	body	F	8468697	8516203
10am	CHH	LG09	8499570	8499669	0.332536	0.220994	Aco016569.v3	body	F	8468697	8516203
4pm	CHH	LG09	8499592	8499691	0.388368	0.251196	Aco016569.v3	body	F	8468697	8516203
4am	CHH	LG09	8499961	8500060	0.373904	0.270928	Aco016569.v3	body	F	8468697	8516203
4pm	CHH	LG09	8499992	8500091	0.450644	0.345041	Aco016569.v3	body	F	8468697	8516203
4am	CHH	LG09	8500061	8500160	0.34976	0.223502	Aco016569.v3	body	F	8468697	8516203
10am	CHH	LG09	8500070	8500169	0.372414	0.267459	Aco016569.v3	body	F	8468697	8516203
10pm	CHH	LG09	8500153	8500252	0.453333	0.319055	Aco016569.v3	body	F	8468697	8516203
4pm	CHH	LG09	8500192	8500291	0.294979	0.187354	Aco016569.v3	body	F	8468697	8516203
4am	CHH	LG09	8500261	8500360	0.252406	0.146341	Aco016569.v3	body	F	8468697	8516203
10pm	CHH	LG09	8500953	8501052	0.375959	0.274667	Aco016569.v3	body	F	8468697	8516203
4am	CHH	LG09	8501161	8501260	0.292056	0.190278	Aco016569.v3	body	F	8468697	8516203
10pm	CHH	LG09	8501253	8501352	0.321608	0.195	Aco016569.v3	body	F	8468697	8516203
10am	CHH	LG09	8501770	8501869	0.643198	0.420413	Aco016569.v3	body	F	8468697	8516203
4am	CHH	LG09	8501861	8501960	0.348148	0.236842	Aco016569.v3	body	F	8468697	8516203
10am	CHH	LG09	8501870	8501969	0.453441	0.315942	Aco016569.v3	body	F	8468697	8516203
4pm	CHH	LG09	8501892	8501991	0.416667	0.29918	Aco016569.v3	body	F	8468697	8516203
10am	CHH	LG09	8501970	8502069	0.319688	0.219417	Aco016569.v3	body	F	8468697	8516203
4pm	CHH	LG09	8501992	8502091	0.347826	0.153605	Aco016569.v3	body	F	8468697	8516203
4pm	CHH	LG09	8502092	8502191	0.358255	0.253521	Aco016569.v3	body	F	8468697	8516203
4pm	CHH	LG09	8502292	8502391	0.418824	0.31	Aco016569.v3	body	F	8468697	8516203
10pm	CHH	LG09	8502353	8502452	0.388655	0.250712	Aco016569.v3	body	F	8468697	8516203
4pm	CHH	LG09	8502692	8502791	0.414286	0.256098	Aco016569.v3	body	F	8468697	8516203
4pm	CHH	LG09	8502892	8502991	0.441341	0.326271	Aco016569.v3	body	F	8468697	8516203
4am	CHH	LG09	8504361	8504460	0.292027	0.181548	Aco016569.v3	body	F	8468697	8516203
4pm	CHH	LG09	8506292	8506391	0.232484	0.131547	Aco016569.v3	body	F	8468697	8516203
10pm	CHH	LG09	8506353	8506452	0.258732	0.148734	Aco016569.v3	body	F	8468697	8516203
4pm	CHH	LG09	8506792	8506891	0.476868	0.375246	Aco016569.v3	body	F	8468697	8516203
10pm	CHH	LG09	8506853	8506952	0.379019	0.248457	Aco016569.v3	body	F	8468697	8516203
4am	CHH	LG09	8506861	8506960	0.34094	0.195157	Aco016569.v3	body	F	8468697	8516203
4pm	CHH	LG09	8506892	8506991	0.335196	0.19	Aco016569.v3	body	F	8468697	8516203
4pm	CHH	LG09	8506992	8507091	0.324503	0.135945	Aco016569.v3	body	F	8468697	8516203
10am	CHH	LG09	8507170	8507269	0.222973	0.106742	Aco016569.v3	body	F	8468697	8516203
4pm	CHH	LG09	8511692	8511791	0.378409	0.265591	Aco016569.v3	body	F	8468697	8516203
10pm	CHH	LG09	8511753	8511852	0.479412	0.310881	Aco016569.v3	body	F	8468697	8516203
4am	CHH	LG09	8511861	8511960	0.331126	0.201299	Aco016569.v3	body	F	8468697	8516203
4am	CHH	LG09	8511961	8512060	0.504886	0.388889	Aco016569.v3	body	F	8468697	8516203
10pm	CHH	LG09	8512453	8512552	0.448382	0.304956	Aco016569.v3	body	F	8468697	8516203
10pm	CHH	LG09	8512653	8512752	0.231504	0.123953	Aco016569.v3	body	F	8468697	8516203
10pm	CHH	LG09	8512753	8512852	0.301038	0.193878	Aco016569.v3	body	F	8468697	8516203
4pm	CHH	LG09	8514092	8514191	0.292208	0.141401	Aco016569.v3	body	F	8468697	8516203
10pm	CHH	LG09	8516453	8516552	0.31016	0.143307	Aco016569.v3	dwonstream	F	8468697	8516203
4am	CHH	LG09	8516861	8516960	0.364444	0.15122	Aco016569.v3	dwonstream	F	8468697	8516203
10am	CHH	LG09	8516870	8516969	0.462687	0.197279	Aco016569.v3	dwonstream	F	8468697	8516203
4pm	CHH	LG09	8516892	8516991	0.44856	0.242647	Aco016569.v3	dwonstream	F	8468697	8516203
10pm	CHH	LG09	8516953	8517052	0.439701	0.252708	Aco016569.v3	dwonstream	F	8468697	8516203
4am	CHH	LG09	8516961	8517060	0.288421	0.144134	Aco016569.v3	dwonstream	F	8468697	8516203
4pm	CHH	LG09	8516992	8517091	0.366587	0.215064	Aco016569.v3	dwonstream	F	8468697	8516203
4am	CHH	LG09	8517161	8517260	0.240767	0.110092	Aco016569.v3	dwonstream	F	8468697	8516203
10am	CHH	LG09	8517370	8517469	0.29912	0.181818	Aco016569.v3	dwonstream	F	8468697	8516203
10pm	CHH	LG09	8517453	8517552	0.265896	0.128755	Aco016569.v3	dwonstream	F	8468697	8516203
10pm	CHH	LG09	8517753	8517852	0.219931	0.0995406	Aco016569.v3	dwonstream	F	8468697	8516203
4pm	CHH	LG09	8518192	8518291	0.376368	0.251302	Aco016569.v3	dwonstream	F	8468697	8516203
10pm	CHH	LG09	9930853	9930952	0.598291	0.333959	Aco019631.v3	upstream	F	9932860	9943814
10am	CHH	LG09	9930870	9930969	0.488998	0.371094	Aco019631.v3	upstream	F	9932860	9943814
4pm	CHH	LG09	9930892	9930991	0.49361	0.351103	Aco019631.v3	upstream	F	9932860	9943814
10pm	CHH	LG09	9930953	9931052	0.524638	0.36194	Aco019631.v3	upstream	F	9932860	9943814
4am	CHH	LG09	9930961	9931060	0.44239	0.316547	Aco019631.v3	upstream	F	9932860	9943814
10pm	CHH	LG09	9931053	9931152	0.765792	0.659878	Aco019631.v3	upstream	F	9932860	9943814
10pm	CHH	LG09	9932053	9932152	0.620429	0.465802	Aco019631.v3	upstream	F	9932860	9943814
4am	CHH	LG09	9932261	9932360	0.434608	0.325658	Aco019631.v3	upstream	F	9932860	9943814
10pm	CHH	LG09	9932353	9932452	0.569686	0.446184	Aco019631.v3	upstream	F	9932860	9943814
10am	CHH	LG09	9933170	9933269	0.0684211	0.184783	Aco019631.v3	body	F	9932860	9943814
4am	CHH	LG09	9933461	9933560	0.278937	0.461131	Aco019631.v3	body	F	9932860	9943814
4pm	CHH	LG09	9933692	9933791	0.0327103	0.136	Aco019631.v3	body	F	9932860	9943814
10pm	CHH	LG09	9935053	9935152	0.558304	0.440659	Aco019631.v3	body	F	9932860	9943814
4am	CHH	LG09	9935061	9935160	0.467331	0.357208	Aco019631.v3	body	F	9932860	9943814
4am	CHH	LG09	9937961	9938060	0.364706	0.226852	Aco019631.v3	body	F	9932860	9943814
10am	CHH	LG09	9938870	9938969	0.409449	0.211538	Aco019631.v3	body	F	9932860	9943814
4pm	CHH	LG09	9938892	9938991	0.451143	0.341523	Aco019631.v3	body	F	9932860	9943814
10pm	CHH	LG09	9938953	9939052	0.52071	0.361732	Aco019631.v3	body	F	9932860	9943814
10am	CHH	LG09	9938970	9939069	0.550725	0.317726	Aco019631.v3	body	F	9932860	9943814
4pm	CHH	LG09	9938992	9939091	0.526196	0.377749	Aco019631.v3	body	F	9932860	9943814
10pm	CHH	LG09	9939053	9939152	0.614692	0.492401	Aco019631.v3	body	F	9932860	9943814
4pm	CHH	LG09	9939092	9939191	0.543586	0.39245	Aco019631.v3	body	F	9932860	9943814
10pm	CHH	LG09	9939653	9939752	0.370349	0.269795	Aco019631.v3	body	F	9932860	9943814
4pm	CHH	LG09	9939792	9939891	0.473843	0.331347	Aco019631.v3	body	F	9932860	9943814
10pm	CHH	LG09	9939853	9939952	0.618403	0.465593	Aco019631.v3	body	F	9932860	9943814
10am	CHH	LG09	9940470	9940569	0.261538	0.370667	Aco019631.v3	body	F	9932860	9943814
4pm	CHH	LG09	9940492	9940591	0.475543	0.353659	Aco019631.v3	body	F	9932860	9943814
10am	CHH	LG09	9940570	9940669	0.102493	0.213768	Aco019631.v3	body	F	9932860	9943814
10am	CHH	LG09	9940670	9940769	0.0896552	0.203753	Aco019631.v3	body	F	9932860	9943814
4pm	CHH	LG09	9940792	9940891	0.339775	0.216509	Aco019631.v3	body	F	9932860	9943814
4pm	CHH	LG09	9943992	9944091	0.497245	0.333815	Aco019631.v3	dwonstream	F	9932860	9943814
10pm	CHH	LG09	9944053	9944152	0.508197	0.40634	Aco019631.v3	dwonstream	F	9932860	9943814
4am	CHH	LG10	11896077	11896176	0.440932	0.328454	Aco016429.v3	upstream	F	11897432	11906814
10pm	CHH	LG10	11896144	11896243	0.488032	0.37388	Aco016429.v3	upstream	F	11897432	11906814
4pm	CHH	LG10	11896244	11896343	0.650079	0.51912	Aco016429.v3	upstream	F	11897432	11906814
10am	CHH	LG10	11896742	11896841	0.47806	0.32	Aco016429.v3	upstream	F	11897432	11906814
4pm	CHH	LG10	11896744	11896843	0.556962	0.43786	Aco016429.v3	upstream	F	11897432	11906814
10pm	CHH	LG10	11896844	11896943	0.502096	0.381895	Aco016429.v3	upstream	F	11897432	11906814
10pm	CHH	LG10	11896944	11897043	0.525	0.413258	Aco016429.v3	upstream	F	11897432	11906814
4pm	CHH	LG10	11906544	11906643	0.472689	0.367089	Aco016429.v3	body	F	11897432	11906814
10am	CHH	LG10	11906642	11906741	0.438849	0.304245	Aco016429.v3	body	F	11897432	11906814
4pm	CHH	LG10	11906644	11906743	0.507042	0.394444	Aco016429.v3	body	F	11897432	11906814
10pm	CHH	LG10	1833544	1833643	0.269329	0.16023	Aco009967.v3	upstream	F	1835580	1842555
10am	CHH	LG10	2288542	2288641	0.760714	0.635762	Aco010025.v3	upstream	F	2289633	2296058
10am	CHH	LG10	2288742	2288841	0.286842	0.452055	Aco010025.v3	upstream	F	2289633	2296058
4am	CHH	LG10	2289321	2289420	0.92756	0.824742	Aco010025.v3	upstream	F	2289633	2296058
4am	CHH	LG10	2292021	2292120	0.279826	0.0800368	Aco010025.v3	body	F	2289633	2296058
10am	CHH	LG10	2292042	2292141	0.288136	0.132353	Aco010025.v3	body	F	2289633	2296058
4pm	CHH	LG10	2292044	2292143	0.420415	0.126609	Aco010025.v3	body	F	2289633	2296058
4am	CHH	LG10	2296821	2296920	0.647328	0.53737	Aco010025.v3	dwonstream	F	2289633	2296058
4pm	CHH	LG10	2296844	2296943	0.767343	0.651652	Aco010025.v3	dwonstream	F	2289633	2296058
4pm	CHH	LG10	2297144	2297243	0.781794	0.644848	Aco010025.v3	dwonstream	F	2289633	2296058
4pm	CHH	LG10	2297244	2297343	0.335249	0.206726	Aco010025.v3	dwonstream	F	2289633	2296058
10am	CHH	LG10	2297742	2297841	0.116564	0.244444	Aco010025.v3	dwonstream	F	2289633	2296058
4am	CHH	LG10	2297821	2297920	0.827725	0.659411	Aco010025.v3	dwonstream	F	2289633	2296058
10am	CHH	LG10	2297842	2297941	0.901587	0.791667	Aco010025.v3	dwonstream	F	2289633	2296058
4pm	CHH	LG10	2297844	2297943	0.879652	0.746878	Aco010025.v3	dwonstream	F	2289633	2296058
4pm	CHH	LG10	2297944	2298043	0.78373	0.620733	Aco010025.v3	dwonstream	F	2289633	2296058
4am	CHH	LG10	2298021	2298120	0.422427	0.305899	Aco010025.v3	dwonstream	F	2289633	2296058
4pm	CHH	LG10	2298044	2298143	0.421173	0.299817	Aco010025.v3	dwonstream	F	2289633	2296058
4am	CHH	LG11	11822643	11822742	0.291793	0.175258	Aco005631.v3	dwonstream	R	11823804	11828433
10pm	CHH	LG11	11829904	11830003	0.700589	0.55057	Aco005631.v3	upstream	R	11823804	11828433
4am	CHH	LG11	11829943	11830042	0.777049	0.65824	Aco005631.v3	upstream	R	11823804	11828433
4pm	CHH	LG11	11830002	11830101	0.746929	0.636882	Aco005631.v3	upstream	R	11823804	11828433
4pm	CHH	LG11	11830302	11830401	0.392136	0.277333	Aco005631.v3	upstream	R	11823804	11828433
4pm	CHH	LG11	11830402	11830501	0.715137	0.589266	Aco005631.v3	upstream	R	11823804	11828433
4pm	CHH	LG11	8352302	8352401	0.124694	0.0121065	Aco018093.v3	upstream	F	8354142	8364065
4pm	CHH	LG11	8353602	8353701	0.430874	0.26725	Aco018093.v3	upstream	F	8354142	8364065
10pm	CHH	LG11	8353604	8353703	0.408511	0.305481	Aco018093.v3	upstream	F	8354142	8364065
4am	CHH	LG11	8353643	8353742	0.604526	0.480916	Aco018093.v3	upstream	F	8354142	8364065
4pm	CHH	LG11	8353702	8353801	0.692953	0.542807	Aco018093.v3	upstream	F	8354142	8364065
10pm	CHH	LG11	8353704	8353803	0.64528	0.541291	Aco018093.v3	upstream	F	8354142	8364065
4am	CHH	LG11	8353743	8353842	0.614486	0.429892	Aco018093.v3	upstream	F	8354142	8364065
4pm	CHH	LG11	8353802	8353901	0.714796	0.588872	Aco018093.v3	upstream	F	8354142	8364065
4pm	CHH	LG11	8353902	8354001	0.576635	0.443418	Aco018093.v3	upstream	F	8354142	8364065
4am	CHH	LG11	8359443	8359542	0.483221	0.27619	Aco018093.v3	body	F	8354142	8364065
10pm	CHH	LG11	8359504	8359603	0.470414	0.347345	Aco018093.v3	body	F	8354142	8364065
10pm	CHH	LG11	8365304	8365403	0.41129	0.264935	Aco018093.v3	dwonstream	F	8354142	8364065
4pm	CHH	LG11	8365902	8366001	0.818841	0.711033	Aco018093.v3	dwonstream	F	8354142	8364065
10am	CHH	LG11	8366011	8366110	0.621311	0.738782	Aco018093.v3	dwonstream	F	8354142	8364065
4pm	CHH	LG11	9905102	9905201	0.22439	0.1214	Aco005402.v3	upstream	F	9906784	9914071
10pm	CHH	LG11	9905104	9905203	0.247756	0.128094	Aco005402.v3	upstream	F	9906784	9914071
4pm	CHH	LG11	9905302	9905401	0.933612	0.805389	Aco005402.v3	upstream	F	9906784	9914071
10pm	CHH	LG11	9905304	9905403	0.927551	0.821724	Aco005402.v3	upstream	F	9906784	9914071
4pm	CHH	LG11	9905802	9905901	0.331744	0.180361	Aco005402.v3	upstream	F	9906784	9914071
10pm	CHH	LG11	9905804	9905903	0.33087	0.198788	Aco005402.v3	upstream	F	9906784	9914071
4pm	CHH	LG11	9905902	9906001	0.486745	0.370394	Aco005402.v3	upstream	F	9906784	9914071
10pm	CHH	LG11	9905904	9906003	0.505654	0.399375	Aco005402.v3	upstream	F	9906784	9914071
10pm	CHH	LG11	9906004	9906103	0.507275	0.405225	Aco005402.v3	upstream	F	9906784	9914071
4pm	CHH	LG11	9906402	9906501	0.259871	0.149048	Aco005402.v3	upstream	F	9906784	9914071
10pm	CHH	LG11	9906404	9906503	0.257496	0.150036	Aco005402.v3	upstream	F	9906784	9914071
10am	CHH	LG11	9907411	9907510	0.0138889	0.130597	Aco005402.v3	body	F	9906784	9914071
4am	CHH	LG11	9910043	9910142	0.367839	0.267504	Aco005402.v3	body	F	9906784	9914071
10am	CHH	LG11	9911111	9911210	0.0246479	0.142857	Aco005402.v3	body	F	9906784	9914071
10pm	CHH	LG11	9911704	9911803	0.313167	0.211009	Aco005402.v3	body	F	9906784	9914071
4am	CHH	LG16	8201477	8201576	0.476142	0.369668	Aco006181.v3	upstream	F	8203532	8214852
4pm	CHH	LG16	8201635	8201734	0.63388	0.455696	Aco006181.v3	upstream	F	8203532	8214852
4am	CHH	LG16	8201677	8201776	0.508	0.377694	Aco006181.v3	upstream	F	8203532	8214852
4pm	CHH	LG16	8201735	8201834	0.631119	0.445896	Aco006181.v3	upstream	F	8203532	8214852
4pm	CHH	LG16	8202835	8202934	0.82783	0.725678	Aco006181.v3	upstream	F	8203532	8214852
4pm	CHH	LG16	8204835	8204934	0.868984	0.746421	Aco006181.v3	body	F	8203532	8214852
4am	CHH	LG16	8204877	8204976	0.779618	0.634409	Aco006181.v3	body	F	8203532	8214852
10am	CHH	LG16	8204935	8205034	0.76087	0.644252	Aco006181.v3	body	F	8203532	8214852
4am	CHH	LG16	8204977	8205076	0.60479	0.414525	Aco006181.v3	body	F	8203532	8214852
4pm	CHH	LG16	8205435	8205534	0.54106	0.38704	Aco006181.v3	body	F	8203532	8214852
4pm	CHH	LG16	8205535	8205634	0.534151	0.409353	Aco006181.v3	body	F	8203532	8214852
4am	CHH	LG16	8205577	8205676	0.586103	0.470523	Aco006181.v3	body	F	8203532	8214852
10am	CHH	LG16	8205635	8205734	0.380826	0.264793	Aco006181.v3	body	F	8203532	8214852
10pm	CHH	LG16	8206235	8206334	0.286329	0.179144	Aco006181.v3	body	F	8203532	8214852
10pm	CHH	LG16	8207135	8207234	0.398411	0.287375	Aco006181.v3	body	F	8203532	8214852
4am	CHH	LG16	8207177	8207276	0.629767	0.515766	Aco006181.v3	body	F	8203532	8214852
10pm	CHH	LG16	8207235	8207334	0.64523	0.500684	Aco006181.v3	body	F	8203532	8214852
10pm	CHH	LG16	8207335	8207434	0.392954	0.291329	Aco006181.v3	body	F	8203532	8214852
4pm	CHH	LG16	8207535	8207634	0.537275	0.377049	Aco006181.v3	body	F	8203532	8214852
10am	CHH	LG16	8207635	8207734	0.51773	0.3625	Aco006181.v3	body	F	8203532	8214852
4am	CHH	LG16	8207677	8207776	0.377982	0.241214	Aco006181.v3	body	F	8203532	8214852
10am	CHH	LG16	8208235	8208334	0.0392157	0.205087	Aco006181.v3	body	F	8203532	8214852
4am	CHH	LG16	8208277	8208376	0.108815	0.263704	Aco006181.v3	body	F	8203532	8214852
10am	CHH	LG16	8208335	8208434	0.00865801	0.156309	Aco006181.v3	body	F	8203532	8214852
10am	CHH	LG16	8208435	8208534	0.00266667	0.231911	Aco006181.v3	body	F	8203532	8214852
4pm	CHH	LG16	8209835	8209934	0.437296	0.313194	Aco006181.v3	body	F	8203532	8214852
4am	CHH	LG16	8209877	8209976	0.71875	0.527112	Aco006181.v3	body	F	8203532	8214852
10am	CHH	LG16	8209935	8210034	0.701149	0.417647	Aco006181.v3	body	F	8203532	8214852
4am	CHH	LG16	8209977	8210076	0.736486	0.451791	Aco006181.v3	body	F	8203532	8214852
10am	CHH	LG16	8210035	8210134	0.709302	0.488506	Aco006181.v3	body	F	8203532	8214852
4am	CHH	LG16	8210077	8210176	0.773438	0.458175	Aco006181.v3	body	F	8203532	8214852
10am	CHH	LG16	8210135	8210234	0.571429	0.22314	Aco006181.v3	body	F	8203532	8214852
4am	CHH	LG16	8210177	8210276	0.237668	0.0664062	Aco006181.v3	body	F	8203532	8214852
4pm	CHH	LG16	8210735	8210834	0.47505	0.348168	Aco006181.v3	body	F	8203532	8214852
4am	CHH	LG16	8210777	8210876	0.466926	0.338028	Aco006181.v3	body	F	8203532	8214852
10am	CHH	LG16	8210835	8210934	0.314685	0.188482	Aco006181.v3	body	F	8203532	8214852
10pm	CHH	LG16	8211035	8211134	0.294416	0.188953	Aco006181.v3	body	F	8203532	8214852
10am	CHH	LG16	8211635	8211734	0.434783	0.313008	Aco006181.v3	body	F	8203532	8214852
4am	CHH	LG16	8211677	8211776	0.439716	0.32	Aco006181.v3	body	F	8203532	8214852
4pm	CHH	LG16	8211735	8211834	0.441932	0.272177	Aco006181.v3	body	F	8203532	8214852
10pm	CHH	LG16	8212935	8213034	0.542254	0.366925	Aco006181.v3	body	F	8203532	8214852
10am	CHH	LG16	8213035	8213134	0.274678	0.160714	Aco006181.v3	body	F	8203532	8214852
10am	CHH	LG16	8213135	8213234	0.400901	0.296748	Aco006181.v3	body	F	8203532	8214852
10am	CHH	LG16	8213235	8213334	0.560784	0.348921	Aco006181.v3	body	F	8203532	8214852
4am	CHH	LG16	8213277	8213376	0.617496	0.505034	Aco006181.v3	body	F	8203532	8214852
4pm	CHH	LG16	8213335	8213434	0.497159	0.34507	Aco006181.v3	body	F	8203532	8214852
10am	CHH	LG16	8213435	8213534	0.534091	0.390244	Aco006181.v3	body	F	8203532	8214852
4pm	CHH	LG16	8213535	8213634	0.729231	0.571429	Aco006181.v3	body	F	8203532	8214852
10am	CHH	LG16	8214135	8214234	0.0301887	0.154128	Aco006181.v3	body	F	8203532	8214852
10pm	CHH	LG16	8692135	8692234	0.411477	0.275362	Aco006122.v3	dwonstream	F	8687079	8691316
4pm	CHH	LG16	8693135	8693234	0.631849	0.525537	Aco006122.v3	dwonstream	F	8687079	8691316
4am	CHH	LG16	8693177	8693276	0.745557	0.605436	Aco006122.v3	dwonstream	F	8687079	8691316
4pm	CHH	LG16	8693235	8693334	0.742204	0.636578	Aco006122.v3	dwonstream	F	8687079	8691316
4am	CHH	LG16	9892177	9892276	0.652556	0.54	Aco005989.v3	dwonstream	R	9893909	9898830
10am	CHH	LG16	9892235	9892334	0.18664	0.0842975	Aco005989.v3	dwonstream	R	9893909	9898830
4pm	CHH	LG16	9892835	9892934	0.897507	0.796774	Aco005989.v3	dwonstream	R	9893909	9898830
4am	CHH	LG16	9892877	9892976	0.529204	0.408719	Aco005989.v3	dwonstream	R	9893909	9898830
10am	CHH	LG16	9892935	9893034	0.423326	0.311787	Aco005989.v3	dwonstream	R	9893909	9898830
4am	CHH	LG16	9892977	9893076	0.434712	0.289606	Aco005989.v3	dwonstream	R	9893909	9898830
10pm	CHH	LG16	9893035	9893134	0.461977	0.301903	Aco005989.v3	dwonstream	R	9893909	9898830
4pm	CHH	LG16	9893135	9893234	0.271186	0.0873786	Aco005989.v3	dwonstream	R	9893909	9898830
4pm	CHH	LG16	9897735	9897834	0.746864	0.641958	Aco005989.v3	body	R	9893909	9898830
10pm	CHH	LG16	9897935	9898034	0.557447	0.447464	Aco005989.v3	body	R	9893909	9898830
4am	CHH	LG16	9900277	9900376	0.492478	0.358377	Aco005989.v3	upstream	R	9893909	9898830
4am	CHH	LG16	9900377	9900476	0.63913	0.527309	Aco005989.v3	upstream	R	9893909	9898830
4am	CHH	LG16	9900477	9900576	0.441334	0.31383	Aco005989.v3	upstream	R	9893909	9898830
10am	CHH	LG16	9900535	9900634	0.345277	0.211946	Aco005989.v3	upstream	R	9893909	9898830
4pm	CHH	LG17	411407	411506	0.166667	0.0350195	Aco016727.v3	upstream	F	413500	415634
10pm	CHH	LG17	412007	412106	0.166667	0.391304	Aco016727.v3	upstream	F	413500	415634
10am	CHH	LG17	412207	412306	0.387755	0.278107	Aco016727.v3	upstream	F	413500	415634
10am	CHH	LG17	413007	413106	0.441341	0.57508	Aco016727.v3	upstream	F	413500	415634
4am	CHH	LG20	409308	409407	0.63786	0.503526	Aco019038.v3	dwonstream	R	410860	415769
4pm	CHH	LG20	409399	409498	0.907638	0.783333	Aco019038.v3	dwonstream	R	410860	415769
10pm	CHH	LG20	409611	409710	0.576923	0.393939	Aco019038.v3	dwonstream	R	410860	415769
4pm	CHH	LG20	409699	409798	0.280566	0.140244	Aco019038.v3	dwonstream	R	410860	415769
4pm	CHH	LG20	409999	410098	0.456186	0.346859	Aco019038.v3	dwonstream	R	410860	415769
10pm	CHH	LG20	410111	410210	0.425951	0.288965	Aco019038.v3	dwonstream	R	410860	415769
10pm	CHH	LG20	410211	410310	0.37234	0.271233	Aco019038.v3	dwonstream	R	410860	415769
10am	CHH	LG20	410308	410407	0.407166	0.301587	Aco019038.v3	dwonstream	R	410860	415769
10pm	CHH	LG20	410311	410410	0.525912	0.357079	Aco019038.v3	dwonstream	R	410860	415769
4pm	CHH	LG20	413699	413798	0.314545	0.181946	Aco019038.v3	body	R	410860	415769
4am	CHH	LG20	413708	413807	0.221469	0.119694	Aco019038.v3	body	R	410860	415769
10pm	CHH	LG20	413711	413810	0.254364	0.123596	Aco019038.v3	body	R	410860	415769
4pm	CHH	LG20	415899	415998	0.359649	0.162896	Aco019038.v3	upstream	R	410860	415769
10pm	CHH	LG20	415911	416010	0.548975	0.225086	Aco019038.v3	upstream	R	410860	415769
4pm	CHH	LG20	415999	416098	0.373272	0.256048	Aco019038.v3	upstream	R	410860	415769
4pm	CHH	LG20	9767599	9767698	0.404339	0.269625	Aco014690.v3	upstream	F	9768739	9772637
10pm	CHH	LG20	9767611	9767710	0.525956	0.418605	Aco014690.v3	upstream	F	9768739	9772637
4pm	CHH	LG20	9767699	9767798	0.778543	0.634761	Aco014690.v3	upstream	F	9768739	9772637
10pm	CHH	LG20	9767711	9767810	0.715059	0.557809	Aco014690.v3	upstream	F	9768739	9772637
4am	CHH	LG20	9767748	9767847	0.444934	0.306283	Aco014690.v3	upstream	F	9768739	9772637
4pm	CHH	LG20	9767799	9767898	0.502959	0.396787	Aco014690.v3	upstream	F	9768739	9772637
10pm	CHH	LG20	9767811	9767910	0.512272	0.408843	Aco014690.v3	upstream	F	9768739	9772637
4am	CHH	LG20	9767848	9767947	0.519862	0.382916	Aco014690.v3	upstream	F	9768739	9772637
4pm	CHH	LG20	9767899	9767998	0.462843	0.328629	Aco014690.v3	upstream	F	9768739	9772637
4pm	CHH	LG20	9767999	9768098	0.375732	0.260815	Aco014690.v3	upstream	F	9768739	9772637
10am	CHH	LG20	9768008	9768107	0.385321	0.270886	Aco014690.v3	upstream	F	9768739	9772637
10pm	CHH	LG20	9768011	9768110	0.425532	0.284465	Aco014690.v3	upstream	F	9768739	9772637
4am	CHH	LG20	9768148	9768247	0.638081	0.501754	Aco014690.v3	upstream	F	9768739	9772637
10pm	CHH	LG20	9768211	9768310	0.637076	0.361516	Aco014690.v3	upstream	F	9768739	9772637
4pm	CHH	LG20	9768299	9768398	0.558233	0.369085	Aco014690.v3	upstream	F	9768739	9772637
4pm	CHH	LG20	9768499	9768598	0.441989	0.315217	Aco014690.v3	upstream	F	9768739	9772637
10pm	CHH	LG20	9768611	9768710	0.533228	0.43191	Aco014690.v3	upstream	F	9768739	9772637
4pm	CHH	LG20	9768899	9768998	0.399847	0.280317	Aco014690.v3	body	F	9768739	9772637
10pm	CHH	LG20	9768911	9769010	0.441809	0.313126	Aco014690.v3	body	F	9768739	9772637
4am	CHH	LG20	9768948	9769047	0.593043	0.457438	Aco014690.v3	body	F	9768739	9772637
4pm	CHH	LG20	9768999	9769098	0.704718	0.577686	Aco014690.v3	body	F	9768739	9772637
10pm	CHH	LG20	9769011	9769110	0.619814	0.509985	Aco014690.v3	body	F	9768739	9772637
4am	CHH	LG20	9769048	9769147	0.413507	0.2657	Aco014690.v3	body	F	9768739	9772637
4pm	CHH	LG20	9772699	9772798	0.480712	0.345902	Aco014690.v3	dwonstream	F	9768739	9772637
4pm	CHH	LG20	9772799	9772898	0.659869	0.476777	Aco014690.v3	dwonstream	F	9768739	9772637
4pm	CHH	LG20	9772899	9772998	0.238956	0.127002	Aco014690.v3	dwonstream	F	9768739	9772637
10am	CHH	LG20	9773408	9773507	0.261297	0.519928	Aco014690.v3	dwonstream	F	9768739	9772637
10pm	CHH	LG20	9773411	9773510	0.454545	0.573295	Aco014690.v3	dwonstream	F	9768739	9772637
4pm	CHH	LG20	9773999	9774098	0.263473	0.15736	Aco014690.v3	dwonstream	F	9768739	9772637
10am	CHH	LG20	9774308	9774407	0.490358	0.36385	Aco014690.v3	dwonstream	F	9768739	9772637
10pm	CHH	LG20	9774311	9774410	0.553043	0.409009	Aco014690.v3	dwonstream	F	9768739	9772637
10am	CHH	LG20	9774408	9774507	0.569811	0.413793	Aco014690.v3	dwonstream	F	9768739	9772637
4pm	CHH	LG20	9774499	9774598	0.475036	0.327114	Aco014690.v3	dwonstream	F	9768739	9772637
4am	CHH	LG21	10343851	10343950	0.366412	0.237762	Aco007803.v3	dwonstream	R	10345730	10348243
4pm	CHH	LG21	10343903	10344002	0.475138	0.369338	Aco007803.v3	dwonstream	R	10345730	10348243
4am	CHH	LG21	10345651	10345750	0.893023	0.742489	Aco007803.v3	body	R	10345730	10348243
10pm	CHH	LG21	10345703	10345802	0.80531	0.700565	Aco007803.v3	body	R	10345730	10348243
4am	CHH	LG21	10345751	10345850	0.304878	0.196629	Aco007803.v3	body	R	10345730	10348243
10pm	CHH	LG21	10347403	10347502	0.241379	0.0550459	Aco007803.v3	body	R	10345730	10348243
4pm	CHH	LG21	10349403	10349502	0.472648	0.307937	Aco007803.v3	upstream	R	10345730	10348243
10pm	CHH	LG21	10349503	10349602	0.45098	0.285714	Aco007803.v3	upstream	R	10345730	10348243
4pm	CHH	LG21	10349803	10349902	0.526611	0.394366	Aco007803.v3	upstream	R	10345730	10348243
10am	CHH	LG21	10349813	10349912	0.506289	0.384921	Aco007803.v3	upstream	R	10345730	10348243
10pm	CHH	LG22	1685111	1685210	0.212361	0.106291	Aco017525.v3	upstream	F	1686314	1689384
4pm	CHH	LG22	1685192	1685291	0.408673	0.26036	Aco017525.v3	upstream	F	1686314	1689384
10pm	CHH	LG22	1685211	1685310	0.447863	0.293051	Aco017525.v3	upstream	F	1686314	1689384
10am	CHH	LG22	1685404	1685503	0.585586	0.415638	Aco017525.v3	upstream	F	1686314	1689384
10pm	CHH	LG22	1685411	1685510	0.610052	0.499127	Aco017525.v3	upstream	F	1686314	1689384
4pm	CHH	LG22	1685892	1685991	0.65787	0.533333	Aco017525.v3	upstream	F	1686314	1689384
4am	CHH	LG22	1687184	1687283	0.724101	0.574964	Aco017525.v3	body	F	1686314	1689384
10am	CHH	LG22	1687304	1687403	0.482143	0.27044	Aco017525.v3	body	F	1686314	1689384
4pm	CHH	LG22	1687992	1688091	0.638596	0.421203	Aco017525.v3	body	F	1686314	1689384
4pm	CHH	LG22	1689492	1689591	0.833119	0.692857	Aco017526.v3	body	R	1688132	1700783
10pm	CHH	LG22	1689511	1689610	0.869955	0.75251	Aco017526.v3	body	R	1688132	1700783
4pm	CHH	LG22	1689592	1689691	0.823024	0.710526	Aco017526.v3	body	R	1688132	1700783
4am	CHH	LG22	1689684	1689783	0.357143	0.240642	Aco017526.v3	body	R	1688132	1700783
10pm	CHH	LG22	1689711	1689810	0.568849	0.365196	Aco017526.v3	body	R	1688132	1700783
10pm	CHH	LG22	1689811	1689910	0.490354	0.371142	Aco017526.v3	body	R	1688132	1700783
4pm	CHH	LG22	1689892	1689991	0.899573	0.779297	Aco017526.v3	body	R	1688132	1700783
4am	CHH	LG22	1690384	1690483	0.33982	0.199409	Aco017526.v3	body	R	1688132	1700783
4pm	CHH	LG22	1691792	1691891	0.384615	0.190574	Aco017526.v3	body	R	1688132	1700783
10pm	CHH	LG22	1691811	1691910	0.618182	0.336595	Aco017526.v3	body	R	1688132	1700783
4am	CHH	LG22	1691884	1691983	0.714092	0.5	Aco017526.v3	body	R	1688132	1700783
4pm	CHH	LG22	1691892	1691991	0.75698	0.569144	Aco017526.v3	body	R	1688132	1700783
10am	CHH	LG22	1691904	1692003	0.713592	0.582192	Aco017526.v3	body	R	1688132	1700783
10pm	CHH	LG22	1691911	1692010	0.757497	0.592202	Aco017526.v3	body	R	1688132	1700783
4am	CHH	LG22	1691984	1692083	0.632116	0.4893	Aco017526.v3	body	R	1688132	1700783
4pm	CHH	LG22	1691992	1692091	0.734895	0.577109	Aco017526.v3	body	R	1688132	1700783
10am	CHH	LG22	1692004	1692103	0.656716	0.492788	Aco017526.v3	body	R	1688132	1700783
10pm	CHH	LG22	1692011	1692110	0.690022	0.520111	Aco017526.v3	body	R	1688132	1700783
4am	CHH	LG22	1692084	1692183	0.324547	0.175853	Aco017526.v3	body	R	1688132	1700783
4pm	CHH	LG22	1692092	1692191	0.357197	0.184982	Aco017526.v3	body	R	1688132	1700783
10am	CHH	LG22	1692104	1692203	0.293532	0.183673	Aco017526.v3	body	R	1688132	1700783
10am	CHH	LG22	1692904	1693003	0.106164	0.219512	Aco017526.v3	body	R	1688132	1700783
10pm	CHH	LG22	1693511	1693610	0.297052	0.175637	Aco017526.v3	body	R	1688132	1700783
4pm	CHH	LG22	1694692	1694791	0.277778	0.169118	Aco017526.v3	body	R	1688132	1700783
4pm	CHH	LG22	1694892	1694991	0.265372	0.162791	Aco017526.v3	body	R	1688132	1700783
4pm	CHH	LG22	1695692	1695791	0.401046	0.227462	Aco017526.v3	body	R	1688132	1700783
4pm	CHH	LG22	1695792	1695891	0.442775	0.307624	Aco017526.v3	body	R	1688132	1700783
10pm	CHH	LG22	1695811	1695910	0.479641	0.257599	Aco017526.v3	body	R	1688132	1700783
4am	CHH	LG22	1695884	1695983	0.403548	0.262579	Aco017526.v3	body	R	1688132	1700783
4pm	CHH	LG22	1695892	1695991	0.525271	0.3625	Aco017526.v3	body	R	1688132	1700783
10am	CHH	LG22	1695904	1696003	0.449153	0.320225	Aco017526.v3	body	R	1688132	1700783
10pm	CHH	LG22	1695911	1696010	0.540493	0.34555	Aco017526.v3	body	R	1688132	1700783
4pm	CHH	LG22	1695992	1696091	0.670833	0.381743	Aco017526.v3	body	R	1688132	1700783
4pm	CHH	LG22	1696292	1696391	0.311538	0.196311	Aco017526.v3	body	R	1688132	1700783
4pm	CHH	LG22	1696792	1696891	0.32342	0.174312	Aco017526.v3	body	R	1688132	1700783
10pm	CHH	LG22	1696811	1696910	0.372624	0.24	Aco017526.v3	body	R	1688132	1700783
4am	CHH	LG22	1697284	1697383	0.268551	0.151786	Aco017526.v3	body	R	1688132	1700783
10am	CHH	LG22	1697304	1697403	0.310345	0.1875	Aco017526.v3	body	R	1688132	1700783
4am	CHH	LG22	1697484	1697583	0.364985	0.192593	Aco017526.v3	body	R	1688132	1700783
10pm	CHH	LG22	1698211	1698310	0.472131	0.326087	Aco017526.v3	body	R	1688132	1700783
4pm	CHH	LG22	1698392	1698491	0.272727	0.116935	Aco017526.v3	body	R	1688132	1700783
4am	CHH	LG22	1699084	1699183	0.294781	0.179289	Aco017526.v3	body	R	1688132	1700783
4am	CHH	LG22	1699184	1699283	0.324927	0.219616	Aco017526.v3	body	R	1688132	1700783
10am	CHH	LG22	1699904	1700003	0.291667	0.166667	Aco017526.v3	body	R	1688132	1700783
4am	CHH	LG22	1700084	1700183	0.265372	0.162338	Aco017526.v3	body	R	1688132	1700783
10am	CHH	LG22	1700704	1700803	0.577465	0.431907	Aco017526.v3	upstream	R	1688132	1700783
10pm	CHH	LG22	1700711	1700810	0.685315	0.525266	Aco017526.v3	upstream	R	1688132	1700783
4am	CHH	LG22	1700784	1700883	0.549875	0.377892	Aco017526.v3	upstream	R	1688132	1700783
10pm	CHH	LG22	1700811	1700910	0.593509	0.467057	Aco017526.v3	upstream	R	1688132	1700783
4pm	CHH	LG22	1700892	1700991	0.528376	0.348148	Aco017526.v3	upstream	R	1688132	1700783
10pm	CHH	LG22	1700911	1701010	0.449715	0.337209	Aco017527.v3	body	R	1701005	1727638
4pm	CHH	LG22	1700992	1701091	0.494764	0.338875	Aco017527.v3	body	R	1701005	1727638
4pm	CHH	LG22	1701092	1701191	0.307169	0.199007	Aco017527.v3	body	R	1701005	1727638
4pm	CHH	LG22	1701192	1701291	0.296807	0.179836	Aco017527.v3	body	R	1701005	1727638
4pm	CHH	LG22	1701292	1701391	0.455685	0.336974	Aco017527.v3	body	R	1701005	1727638
10pm	CHH	LG22	1701311	1701410	0.393096	0.249509	Aco017527.v3	body	R	1701005	1727638
4pm	CHH	LG22	1701392	1701491	0.516816	0.356098	Aco017527.v3	body	R	1701005	1727638
10pm	CHH	LG22	1701411	1701510	0.569571	0.399135	Aco017527.v3	body	R	1701005	1727638
4pm	CHH	LG22	1701492	1701591	0.413793	0.172414	Aco017527.v3	body	R	1701005	1727638
4am	CHH	LG22	1701784	1701883	0.459605	0.317073	Aco017527.v3	body	R	1701005	1727638
4pm	CHH	LG22	1701792	1701891	0.451677	0.323423	Aco017527.v3	body	R	1701005	1727638
10pm	CHH	LG22	1701811	1701910	0.475395	0.362382	Aco017527.v3	body	R	1701005	1727638
4pm	CHH	LG22	1701892	1701991	0.611033	0.448461	Aco017527.v3	body	R	1701005	1727638
10pm	CHH	LG22	1702111	1702210	0.158824	0.05	Aco017527.v3	body	R	1701005	1727638
10am	CHH	LG22	1702904	1703003	0.152249	0.258427	Aco017527.v3	body	R	1701005	1727638
10pm	CHH	LG22	1703911	1704010	0.395775	0.497076	Aco017527.v3	body	R	1701005	1727638
4pm	CHH	LG22	1704292	1704391	0.682903	0.527485	Aco017527.v3	body	R	1701005	1727638
10am	CHH	LG22	1704404	1704503	0.215789	0.324607	Aco017527.v3	body	R	1701005	1727638
4pm	CHH	LG22	1704492	1704591	0.4	0.262721	Aco017527.v3	body	R	1701005	1727638
10pm	CHH	LG22	1704511	1704610	0.404594	0.28381	Aco017527.v3	body	R	1701005	1727638
4pm	CHH	LG22	1704592	1704691	0.383202	0.251596	Aco017527.v3	body	R	1701005	1727638
10pm	CHH	LG22	1704611	1704710	0.392276	0.271505	Aco017527.v3	body	R	1701005	1727638
4pm	CHH	LG22	1704692	1704791	0.487023	0.334317	Aco017527.v3	body	R	1701005	1727638
10pm	CHH	LG22	1704711	1704810	0.437778	0.304348	Aco017527.v3	body	R	1701005	1727638
4am	CHH	LG22	1704784	1704883	0.348613	0.248092	Aco017527.v3	body	R	1701005	1727638
10am	CHH	LG22	1704804	1704903	0.380478	0.275148	Aco017527.v3	body	R	1701005	1727638
4am	CHH	LG22	1704884	1704983	0.365106	0.248886	Aco017527.v3	body	R	1701005	1727638
10am	CHH	LG22	1704904	1705003	0.286778	0.166667	Aco017527.v3	body	R	1701005	1727638
10pm	CHH	LG22	1704911	1705010	0.325077	0.219688	Aco017527.v3	body	R	1701005	1727638
10pm	CHH	LG22	1705211	1705310	0.390041	0.243083	Aco017527.v3	body	R	1701005	1727638
10am	CHH	LG22	1708004	1708103	0.698997	0.822034	Aco017527.v3	body	R	1701005	1727638
10am	CHH	LG22	1708104	1708203	0.400709	0.514706	Aco017527.v3	body	R	1701005	1727638
4pm	CHH	LG22	1708192	1708291	0.156566	0.0125	Aco017527.v3	body	R	1701005	1727638
4pm	CHH	LG22	1708692	1708791	0.620735	0.505184	Aco017527.v3	body	R	1701005	1727638
10pm	CHH	LG22	1708711	1708810	0.583705	0.455566	Aco017527.v3	body	R	1701005	1727638
4pm	CHH	LG22	1708792	1708891	0.46997	0.351184	Aco017527.v3	body	R	1701005	1727638
4pm	CHH	LG22	1723192	1723291	0.38422	0.228482	Aco017527.v3	body	R	1701005	1727638
10am	CHH	LG22	1723204	1723303	0.306709	0.167203	Aco017527.v3	body	R	1701005	1727638
4am	CHH	LG22	1723584	1723683	0.353466	0.221055	Aco017527.v3	body	R	1701005	1727638
10am	CHH	LG22	1723704	1723803	0.278195	0.164286	Aco017527.v3	body	R	1701005	1727638
10pm	CHH	LG22	1724011	1724110	0.208213	0.100196	Aco017527.v3	body	R	1701005	1727638
4pm	CHH	LG22	1724492	1724591	0.4	0.274205	Aco017527.v3	body	R	1701005	1727638
10pm	CHH	LG22	1724511	1724610	0.449933	0.283784	Aco017527.v3	body	R	1701005	1727638
10am	CHH	LG22	1724604	1724703	0.279678	0.168333	Aco017527.v3	body	R	1701005	1727638
4pm	CHH	LG22	1724692	1724791	0.698882	0.528284	Aco017527.v3	body	R	1701005	1727638
10pm	CHH	LG22	1724711	1724810	0.687102	0.582188	Aco017527.v3	body	R	1701005	1727638
4am	CHH	LG22	1724784	1724883	0.745223	0.631141	Aco017527.v3	body	R	1701005	1727638
10pm	CHH	LG22	1724811	1724910	0.685029	0.56946	Aco017527.v3	body	R	1701005	1727638
10am	CHH	LG22	1724904	1725003	0.219873	0.320388	Aco017527.v3	body	R	1701005	1727638
4am	CHH	LG22	1724984	1725083	0.634204	0.437383	Aco017527.v3	body	R	1701005	1727638
4pm	CHH	LG22	1724992	1725091	0.682099	0.457732	Aco017527.v3	body	R	1701005	1727638
4pm	CHH	LG22	1725092	1725191	0.729858	0.531175	Aco017527.v3	body	R	1701005	1727638
10pm	CHH	LG22	1725111	1725210	0.77292	0.656989	Aco017527.v3	body	R	1701005	1727638
4pm	CHH	LG22	1725192	1725291	0.767225	0.628825	Aco017527.v3	body	R	1701005	1727638
4pm	CHH	LG22	1728092	1728191	0.733224	0.499165	Aco017527.v3	upstream	R	1701005	1727638
10am	CHH	LG22	1728104	1728203	0.714286	0.536364	Aco017527.v3	upstream	R	1701005	1727638
10pm	CHH	LG22	1728111	1728210	0.735714	0.540138	Aco017527.v3	upstream	R	1701005	1727638
4am	CHH	LG22	1728184	1728283	0.772647	0.619122	Aco017527.v3	upstream	R	1701005	1727638
4pm	CHH	LG22	1728192	1728291	0.81165	0.676275	Aco017527.v3	upstream	R	1701005	1727638
10am	CHH	LG22	1728204	1728303	0.732394	0.62753	Aco017527.v3	upstream	R	1701005	1727638
10pm	CHH	LG22	1728211	1728310	0.699559	0.590196	Aco017527.v3	upstream	R	1701005	1727638
4am	CHH	LG22	1728284	1728383	0.556	0.449662	Aco017527.v3	upstream	R	1701005	1727638
4pm	CHH	LG22	1728292	1728391	0.569033	0.456315	Aco017527.v3	upstream	R	1701005	1727638
10am	CHH	LG22	1728304	1728403	0.565693	0.404511	Aco017527.v3	upstream	R	1701005	1727638
10pm	CHH	LG22	1728311	1728410	0.627342	0.457329	Aco017527.v3	upstream	R	1701005	1727638
4am	CHH	LG22	1728384	1728483	0.811321	0.599676	Aco017527.v3	upstream	R	1701005	1727638
4pm	CHH	LG22	1728392	1728491	0.897059	0.775281	Aco017527.v3	upstream	R	1701005	1727638
10am	CHH	LG22	1728404	1728503	0.804989	0.625369	Aco017527.v3	upstream	R	1701005	1727638
10pm	CHH	LG22	1728411	1728510	0.801802	0.63749	Aco017527.v3	upstream	R	1701005	1727638
4pm	CHH	LG22	1728592	1728691	0.186391	0.292784	Aco017527.v3	upstream	R	1701005	1727638
10am	CHH	LG22	1728604	1728703	0.0571429	0.2125	Aco017527.v3	upstream	R	1701005	1727638
10pm	CHH	LG22	1728611	1728710	0.0668317	0.169767	Aco017527.v3	upstream	R	1701005	1727638
10am	CHH	LG22	1729604	1729703	0.179584	0.0497132	Aco017527.v3	upstream	R	1701005	1727638
4pm	CHH	LG22	6450392	6450491	0.586957	0.366093	Aco022525.v3	dwonstream	R	6452465	6457845
10am	CHH	LG22	6450404	6450503	0.546835	0.269474	Aco022525.v3	dwonstream	R	6452465	6457845
10pm	CHH	LG22	6450411	6450510	0.651341	0.431738	Aco022525.v3	dwonstream	R	6452465	6457845
4am	CHH	LG22	6450439	6450538	0.543991	0.340159	Aco022525.v3	dwonstream	R	6452465	6457845
10pm	CHH	LG22	6450511	6450610	0.375887	0.22037	Aco022525.v3	dwonstream	R	6452465	6457845
4pm	CHH	LG22	6450592	6450691	0.135371	0.235897	Aco022525.v3	dwonstream	R	6452465	6457845
4am	CHH	LG22	6450639	6450738	0.202128	0.0997567	Aco022525.v3	dwonstream	R	6452465	6457845
10pm	CHH	LG22	6450911	6451010	0.404822	0.235669	Aco022525.v3	dwonstream	R	6452465	6457845
4am	CHH	LG22	6450939	6451038	0.3625	0.259574	Aco022525.v3	dwonstream	R	6452465	6457845
10pm	CHH	LG22	6458311	6458410	0.506311	0.363014	Aco022525.v3	upstream	R	6452465	6457845
4pm	CHH	LG25	3560412	3560511	0.655738	0.552381	Aco010095.v3	upstream	F	3561504	3562322
4pm	CHH	scaffold_315	178511	178610	0.233503	0.125654	Aco023760.v3	upstream	F	180305	182810
4pm	CHH	scaffold_315	178711	178810	0.235556	0.116162	Aco023760.v3	upstream	F	180305	182810
