# Supplementary material for: Integrated analysis of DNA methylome and transcriptome reveals epigenetic regulation of CAM photosynthesis in pineapple
Source: BMC Plant Biol. 2021 Jan 6;21:19. doi: 10.1186/s12870-020-02814-5 (PMC7789485; doi:10.1186/s12870-020-02814-5)
Supplement: Supplementary file 1 — Additional file 1. [file 12870_2020_2814_MOESM1_ESM.zip › Supplemental Table 6.xlsx]

## Sheet: Transport. Green vs White DMR
Supplemental Table 6 DMRs location and associated differential expression of CAM related transporter genes.
Sample	Type	Chromosome	DMR Start	DMR End	Green meth	White meth	Associated gene name	Associated region	Strand	Gene Start	Gene End
10pm	CG	LG11	9661304	9661403	0.789474	0.346939	Aco005379.v3	body	F	9652885	9678030
4pm	CG	LG19	7896816	7896915	0.397129	0.798851	Aco008167.v3	body	F	7894347	7901038
10am	CG	LG19	7897016	7897115	0.156069	0.762557	Aco008167.v3	body	F	7894347	7901038
4pm	CG	LG20	2849299	2849398	0.291829	0.827476	Aco023030.v3	upstream	R	2841031	2847572
10am	CG	LG20	2849308	2849407	0.326772	0.755486	Aco023030.v3	upstream	R	2841031	2847572
10am	CHG	LG01	21255988	21256087	0.851064	0.6	Aco018567.v3	body	F	21253642	21262409
4pm	CHG	LG01	21257592	21257691	0.35	0.603448	Aco018567.v3	body	F	21253642	21262409
4pm	CHG	LG02	16620020	16620119	0.316547	0.00917431	Aco000795.v3	body	F	16619032	16622501
10pm	CHG	LG09	10686253	10686352	0.5	0.287879	Aco015779.v3	dwonstream	R	10688063	10695327
10am	CHG	LG09	10686270	10686369	0.618182	0.319149	Aco015779.v3	dwonstream	R	10688063	10695327
4pm	CHG	LG11	9651502	9651601	0.942529	0.684932	Aco005379.v3	upstream	F	9652885	9678030
10pm	CHG	LG11	9651604	9651703	0.803738	0.597015	Aco005379.v3	upstream	F	9652885	9678030
4am	CHG	LG11	9652543	9652642	0.301587	0.586207	Aco005379.v3	upstream	F	9652885	9678030
10am	CHG	LG11	9674011	9674110	0.166667	0.538462	Aco005379.v3	body	F	9652885	9678030
4am	CHG	LG11	9674143	9674242	0.322917	0.635246	Aco005379.v3	body	F	9652885	9678030
4pm	CHG	LG11	9674202	9674301	0.238636	0.582979	Aco005379.v3	body	F	9652885	9678030
10pm	CHG	LG11	9674204	9674303	0.257143	0.544	Aco005379.v3	body	F	9652885	9678030
10am	CHG	LG11	9674211	9674310	0.212121	0.478022	Aco005379.v3	body	F	9652885	9678030
4am	CHG	LG11	9674243	9674342	0.233333	0.515748	Aco005379.v3	body	F	9652885	9678030
4am	CHG	LG11	9677843	9677942	0.060241	0.287129	Aco005379.v3	body	F	9652885	9678030
4pm	CHG	LG11	9679002	9679101	0.379538	0.0125786	Aco005379.v3	dwonstream	F	9652885	9678030
4pm	CHG	LG12	2486603	2486702	0.490909	0.75	Aco000352.v3	body	R	2485966	2496708
10pm	CHG	LG13	4349343	4349442	0.677419	0.459459	Aco021924.v3	body	R	4336158	4355282
10pm	CHG	LG13	4349643	4349742	0.534091	0.140351	Aco021924.v3	body	R	4336158	4355282
10pm	CHG	LG13	4349843	4349942	0.251908	0.00806452	Aco021924.v3	body	R	4336158	4355282
10pm	CHG	LG13	4350643	4350742	0.87395	0.519481	Aco021924.v3	body	R	4336158	4355282
10am	CHG	LG13	4350743	4350842	0.798165	0.489796	Aco021924.v3	body	R	4336158	4355282
4am	CHG	LG13	4355443	4355542	0.519164	0.789062	Aco021924.v3	upstream	R	4336158	4355282
4pm	CHG	LG13	4357073	4357172	0.937931	0.707602	Aco021924.v3	upstream	R	4336158	4355282
4am	CHG	LG13	4357143	4357242	0.885906	0.616883	Aco021924.v3	upstream	R	4336158	4355282
4am	CHG	LG19	7901801	7901900	0.12532	0.374346	Aco008167.v3	dwonstream	F	7894347	7901038
10am	CHG	LG19	7901816	7901915	0.286822	0.761628	Aco008167.v3	dwonstream	F	7894347	7901038
4pm	CHG	LG20	2842499	2842598	0.51711	0.718213	Aco023030.v3	body	R	2841031	2847572
10am	CHG	LG20	2843908	2844007	0.130435	0.388889	Aco023030.v3	body	R	2841031	2847572
4pm	CHG	LG20	2848999	2849098	0.833333	0.588235	Aco023030.v3	upstream	R	2841031	2847572
4am	CHG	LG20	2947908	2948007	0.306452	0.691176	Aco023036.v3	dwonstream	R	2948275	2953301
4pm	CHG	LG20	2947999	2948098	0.28169	0.594937	Aco023036.v3	dwonstream	R	2948275	2953301
10am	CHG	LG20	2948008	2948107	0.242424	0.534247	Aco023036.v3	dwonstream	R	2948275	2953301
10pm	CHG	LG20	2948011	2948110	0.351852	0.64433	Aco023036.v3	dwonstream	R	2948275	2953301
4am	CHG	LG20	2949708	2949807	0.251208	0.52809	Aco023036.v3	body	R	2948275	2953301
4pm	CHG	LG20	2952099	2952198	0.232558	0.45	Aco023036.v3	body	R	2948275	2953301
4am	CHG	LG20	2952108	2952207	0.255319	0.592593	Aco023036.v3	body	R	2948275	2953301
4am	CHG	LG20	2952208	2952307	0.108108	0.309091	Aco023036.v3	body	R	2948275	2953301
10am	CHG	LG20	2953508	2953607	0.212766	0.552239	Aco023036.v3	upstream	R	2948275	2953301
10pm	CHG	LG20	2953511	2953610	0.390029	0.63198	Aco023036.v3	upstream	R	2948275	2953301
4pm	CHG	LG20	2953599	2953698	0.592593	0.84106	Aco023036.v3	upstream	R	2948275	2953301
4pm	CHG	LG25	2365212	2365311	0.497175	0.230769	Aco010280.v3	upstream	R	2362407	2365014
4am	CHG	scaffold_1382	23007	23106	0.441176	0.661017	Aco029334.v3	body	F	21058	29824
10am	CHG	scaffold_1382	23307	23406	0.86	0.648148	Aco029334.v3	body	F	21058	29824
4pm	CHG	scaffold_553	76687	76786	0.668367	0.457944	Aco027863.v3	upstream	F	77195	85774
4pm	CHG	scaffold_553	76787	76886	0.608974	0.344156	Aco027863.v3	upstream	F	77195	85774
4am	CHG	scaffold_553	76887	76986	0.428571	0.71875	Aco027863.v3	upstream	F	77195	85774
10am	CHG	scaffold_553	77887	77986	0.57732	0.352941	Aco027863.v3	body	F	77195	85774
4pm	CHH	LG01	21251592	21251691	0.432258	0.267516	Aco018567.v3	upstream	F	21253642	21262409
10pm	CHH	LG01	21251688	21251787	0.433333	0.242152	Aco018567.v3	upstream	F	21253642	21262409
4am	CHH	LG01	21251723	21251822	0.347826	0.22	Aco018567.v3	upstream	F	21253642	21262409
10pm	CHH	LG01	21251788	21251887	0.31746	0.162791	Aco018567.v3	upstream	F	21253642	21262409
10pm	CHH	LG01	21251988	21252087	0.425974	0.218673	Aco018567.v3	upstream	F	21253642	21262409
4pm	CHH	LG01	21251992	21252091	0.393382	0.236413	Aco018567.v3	upstream	F	21253642	21262409
4pm	CHH	LG01	21252092	21252191	0.239067	0.1375	Aco018567.v3	upstream	F	21253642	21262409
10pm	CHH	LG01	21252888	21252987	0.19337	0.309859	Aco018567.v3	upstream	F	21253642	21262409
10am	CHH	LG01	21253088	21253187	0.407407	0.248889	Aco018567.v3	upstream	F	21253642	21262409
4am	CHH	LG01	21253123	21253222	0.398907	0.275362	Aco018567.v3	upstream	F	21253642	21262409
10pm	CHH	LG01	21253188	21253287	0.573048	0.393678	Aco018567.v3	upstream	F	21253642	21262409
4pm	CHH	LG01	21253192	21253291	0.622754	0.424893	Aco018567.v3	upstream	F	21253642	21262409
4am	CHH	LG01	21253223	21253322	0.757576	0.525281	Aco018567.v3	upstream	F	21253642	21262409
4pm	CHH	LG01	21253292	21253391	0.638484	0.516949	Aco018567.v3	upstream	F	21253642	21262409
10pm	CHH	LG01	21262588	21262687	0.521886	0.287324	Aco018567.v3	dwonstream	F	21253642	21262409
4pm	CHH	LG01	21262592	21262691	0.472924	0.319018	Aco018567.v3	dwonstream	F	21253642	21262409
4am	CHH	LG01	21262623	21262722	0.396154	0.291096	Aco018567.v3	dwonstream	F	21253642	21262409
10pm	CHH	LG01	21262688	21262787	0.592105	0.343478	Aco018567.v3	dwonstream	F	21253642	21262409
4am	CHH	LG01	21262723	21262822	0.145833	0.0390625	Aco018567.v3	dwonstream	F	21253642	21262409
10pm	CHH	LG01	21262788	21262887	0.374269	0.174009	Aco018567.v3	dwonstream	F	21253642	21262409
4pm	CHH	LG01	21262792	21262891	0.319712	0.153226	Aco018567.v3	dwonstream	F	21253642	21262409
10pm	CHH	LG01	21262888	21262987	0.274627	0.137072	Aco018567.v3	dwonstream	F	21253642	21262409
4am	CHH	LG01	21262923	21263022	0.258772	0.128834	Aco018567.v3	dwonstream	F	21253642	21262409
4pm	CHH	LG01	21262992	21263091	0.256614	0.126806	Aco018567.v3	dwonstream	F	21253642	21262409
10pm	CHH	LG02	16617704	16617803	0.491639	0.369748	Aco000795.v3	upstream	F	16619032	16622501
4pm	CHH	LG02	16617720	16617819	0.599581	0.388379	Aco000795.v3	upstream	F	16619032	16622501
10am	CHH	LG02	16617721	16617820	0.493103	0.392473	Aco000795.v3	upstream	F	16619032	16622501
10pm	CHH	LG02	16622904	16623003	0.569444	0.358255	Aco000795.v3	dwonstream	F	16619032	16622501
4am	CHH	LG03	13503003	13503102	0.61483	0.471698	Aco011916.v3	upstream	F	13504924	13510579
10pm	CHH	LG03	13503004	13503103	0.6502	0.460059	Aco011916.v3	upstream	F	13504924	13510579
4am	CHH	LG03	13503103	13503202	0.573984	0.441617	Aco011916.v3	upstream	F	13504924	13510579
10pm	CHH	LG03	13503104	13503203	0.688492	0.470681	Aco011916.v3	upstream	F	13504924	13510579
4am	CHH	LG03	13503203	13503302	0.386555	0.27767	Aco011916.v3	upstream	F	13504924	13510579
10pm	CHH	LG03	13503204	13503303	0.431034	0.2746	Aco011916.v3	upstream	F	13504924	13510579
10pm	CHH	LG03	13503304	13503403	0.483582	0.342857	Aco011916.v3	upstream	F	13504924	13510579
4pm	CHH	LG03	13503604	13503703	0.60587	0.471591	Aco011916.v3	upstream	F	13504924	13510579
10pm	CHH	LG03	13504004	13504103	0.587045	0.483421	Aco011916.v3	upstream	F	13504924	13510579
10pm	CHH	LG03	13504104	13504203	0.659549	0.552309	Aco011916.v3	upstream	F	13504924	13510579
4am	CHH	LG03	13504203	13504302	0.554813	0.423242	Aco011916.v3	upstream	F	13504924	13510579
4pm	CHH	LG03	13504204	13504303	0.656899	0.503209	Aco011916.v3	upstream	F	13504924	13510579
4am	CHH	LG03	13504303	13504402	0.3925	0.252304	Aco011916.v3	upstream	F	13504924	13510579
4pm	CHH	LG03	13504304	13504403	0.484375	0.327519	Aco011916.v3	upstream	F	13504924	13510579
4am	CHH	LG03	13510603	13510702	0.889145	0.770883	Aco011916.v3	dwonstream	F	13504924	13510579
4pm	CHH	LG03	13510604	13510703	0.853774	0.686848	Aco011916.v3	dwonstream	F	13504924	13510579
4am	CHH	LG03	13511403	13511502	0.473968	0.245928	Aco011916.v3	dwonstream	F	13504924	13510579
10am	CHH	LG03	13511404	13511503	0.445255	0.266667	Aco011916.v3	dwonstream	F	13504924	13510579
4am	CHH	LG03	13511503	13511602	0.678049	0.454861	Aco011916.v3	dwonstream	F	13504924	13510579
10am	CHH	LG03	13511504	13511603	0.691489	0.469697	Aco011916.v3	dwonstream	F	13504924	13510579
4am	CHH	LG03	13511603	13511702	0.475666	0.303371	Aco011916.v3	dwonstream	F	13504924	13510579
10am	CHH	LG03	13511604	13511703	0.494465	0.301695	Aco011916.v3	dwonstream	F	13504924	13510579
10pm	CHH	LG05	1119429	1119528	0.825784	0.719557	Aco015226.v3	upstream	F	1121505	1127435
4pm	CHH	LG05	1119431	1119530	0.838816	0.684096	Aco015226.v3	upstream	F	1121505	1127435
4pm	CHH	LG05	1119531	1119630	0.634744	0.43239	Aco015226.v3	upstream	F	1121505	1127435
4pm	CHH	LG05	1120431	1120530	0.413043	0.304786	Aco015226.v3	upstream	F	1121505	1127435
4am	CHH	LG05	1120612	1120711	0.46606	0.35114	Aco015226.v3	upstream	F	1121505	1127435
4am	CHH	LG05	1121012	1121111	0.480947	0.375607	Aco015226.v3	upstream	F	1121505	1127435
10am	CHH	LG05	1121069	1121168	0.420312	0.319759	Aco015226.v3	upstream	F	1121505	1127435
10pm	CHH	LG05	1121129	1121228	0.334138	0.223464	Aco015226.v3	upstream	F	1121505	1127435
4am	CHH	LG05	1127812	1127911	0.448151	0.321263	Aco015226.v3	dwonstream	F	1121505	1127435
10pm	CHH	LG05	1127829	1127928	0.674967	0.550125	Aco015226.v3	dwonstream	F	1121505	1127435
4pm	CHH	LG05	1127831	1127930	0.724138	0.589418	Aco015226.v3	dwonstream	F	1121505	1127435
4am	CHH	LG09	10686346	10686445	0.61847	0.490458	Aco015779.v3	dwonstream	R	10688063	10695327
4am	CHH	LG09	10686446	10686545	0.650633	0.508503	Aco015779.v3	dwonstream	R	10688063	10695327
4am	CHH	LG09	10686746	10686845	0.177479	0.0648749	Aco015779.v3	dwonstream	R	10688063	10695327
4pm	CHH	LG09	10695592	10695691	0.712236	0.526996	Aco015779.v3	upstream	R	10688063	10695327
4pm	CHH	LG09	10696192	10696291	0.364973	0.250538	Aco015779.v3	upstream	R	10688063	10695327
10pm	CHH	LG09	10696553	10696652	0.332558	0.23192	Aco015779.v3	upstream	R	10688063	10695327
10pm	CHH	LG10	3092444	3092543	0.507042	0.390909	Aco010725.v3	dwonstream	F	3086328	3090841
4pm	CHH	LG10	3092544	3092643	0.552778	0.377778	Aco010725.v3	dwonstream	F	3086328	3090841
10am	CHH	LG10	3092642	3092741	0.72	0.53125	Aco010725.v3	dwonstream	F	3086328	3090841
10am	CHH	LG11	9651211	9651310	0.626667	0.409091	Aco005379.v3	upstream	F	9652885	9678030
10am	CHH	LG11	9651311	9651410	0.837778	0.707721	Aco005379.v3	upstream	F	9652885	9678030
4am	CHH	LG11	9651343	9651442	0.220588	0.112392	Aco005379.v3	upstream	F	9652885	9678030
10pm	CHH	LG11	9651404	9651503	0.168224	0.0606061	Aco005379.v3	upstream	F	9652885	9678030
10pm	CHH	LG11	9651704	9651803	0.755639	0.617816	Aco005379.v3	upstream	F	9652885	9678030
4am	CHH	LG11	9652343	9652442	0.364542	0.207364	Aco005379.v3	upstream	F	9652885	9678030
4pm	CHH	LG11	9656902	9657001	0.215686	0.0774194	Aco005379.v3	body	F	9652885	9678030
10pm	CHH	LG11	9656904	9657003	0.0517241	0.183607	Aco005379.v3	body	F	9652885	9678030
4pm	CHH	LG11	9663002	9663101	0.198198	0.0939948	Aco005379.v3	body	F	9652885	9678030
10pm	CHH	LG11	9663504	9663603	0.250321	0.128571	Aco005379.v3	body	F	9652885	9678030
4am	CHH	LG11	9663543	9663642	0.274648	0.164736	Aco005379.v3	body	F	9652885	9678030
4am	CHH	LG11	9663743	9663842	0.43975	0.325976	Aco005379.v3	body	F	9652885	9678030
4pm	CHH	LG11	9663902	9664001	0.371391	0.210012	Aco005379.v3	body	F	9652885	9678030
4pm	CHH	LG11	9664102	9664201	0.272727	0.150538	Aco005379.v3	body	F	9652885	9678030
10am	CHH	LG11	9664111	9664210	0.247232	0.146825	Aco005379.v3	body	F	9652885	9678030
4pm	CHH	LG11	9664202	9664301	0.45913	0.26158	Aco005379.v3	body	F	9652885	9678030
10pm	CHH	LG11	9664504	9664603	0.348858	0.247458	Aco005379.v3	body	F	9652885	9678030
10pm	CHH	LG11	9664604	9664703	0.253614	0.146175	Aco005379.v3	body	F	9652885	9678030
4pm	CHH	LG11	9664702	9664801	0.326761	0.222656	Aco005379.v3	body	F	9652885	9678030
4pm	CHH	LG11	9664802	9664901	0.382353	0.25286	Aco005379.v3	body	F	9652885	9678030
10pm	CHH	LG11	9664804	9664903	0.371	0.245771	Aco005379.v3	body	F	9652885	9678030
10pm	CHH	LG11	9664904	9665003	0.455118	0.345081	Aco005379.v3	body	F	9652885	9678030
4pm	CHH	LG11	9665002	9665101	0.541096	0.341772	Aco005379.v3	body	F	9652885	9678030
4am	CHH	LG11	9665043	9665142	0.478931	0.347635	Aco005379.v3	body	F	9652885	9678030
10pm	CHH	LG11	9665104	9665203	0.517711	0.388097	Aco005379.v3	body	F	9652885	9678030
4pm	CHH	LG11	9665302	9665401	0.729682	0.587278	Aco005379.v3	body	F	9652885	9678030
4am	CHH	LG11	9665343	9665442	0.731366	0.561589	Aco005379.v3	body	F	9652885	9678030
10pm	CHH	LG11	9665404	9665503	0.452607	0.298872	Aco005379.v3	body	F	9652885	9678030
4pm	CHH	LG11	9667602	9667701	0.338534	0.225559	Aco005379.v3	body	F	9652885	9678030
4pm	CHH	LG11	9667702	9667801	0.429412	0.322148	Aco005379.v3	body	F	9652885	9678030
4am	CHH	LG11	9667843	9667942	0.288503	0.185912	Aco005379.v3	body	F	9652885	9678030
10pm	CHH	LG11	9667904	9668003	0.588745	0.439394	Aco005379.v3	body	F	9652885	9678030
10am	CHH	LG11	9667911	9668010	0.54878	0.419753	Aco005379.v3	body	F	9652885	9678030
4am	CHH	LG11	9669043	9669142	0.365931	0.245902	Aco005379.v3	body	F	9652885	9678030
4am	CHH	LG11	9669343	9669442	0.283276	0.0821429	Aco005379.v3	body	F	9652885	9678030
4pm	CHH	LG11	9672002	9672101	0.11811	0.0138889	Aco005379.v3	body	F	9652885	9678030
4pm	CHH	LG11	9672102	9672201	0.30566	0.113208	Aco005379.v3	body	F	9652885	9678030
4am	CHH	LG11	9673243	9673342	0.190476	0.0898204	Aco005379.v3	body	F	9652885	9678030
10am	CHH	LG11	9674111	9674210	0.113139	0.241706	Aco005379.v3	body	F	9652885	9678030
4am	CHH	LG11	9678143	9678242	0.671378	0.54386	Aco005379.v3	dwonstream	F	9652885	9678030
4pm	CHH	LG11	9679302	9679401	0.898585	0.758442	Aco005379.v3	dwonstream	F	9652885	9678030
4pm	CHH	LG11	9679602	9679701	0.341202	0.197447	Aco005379.v3	dwonstream	F	9652885	9678030
10pm	CHH	LG11	9679604	9679703	0.299351	0.172316	Aco005379.v3	dwonstream	F	9652885	9678030
4pm	CHH	LG11	9679902	9680001	0.283262	0.180479	Aco005379.v3	dwonstream	F	9652885	9678030
10pm	CHH	LG12	2484602	2484701	0.646943	0.514184	Aco000352.v3	dwonstream	R	2485966	2496708
10pm	CHH	LG12	2484702	2484801	0.699503	0.583781	Aco000352.v3	dwonstream	R	2485966	2496708
4pm	CHH	LG12	2484703	2484802	0.666912	0.554183	Aco000352.v3	dwonstream	R	2485966	2496708
10am	CHH	LG12	2484706	2484805	0.749141	0.629428	Aco000352.v3	dwonstream	R	2485966	2496708
4am	CHH	LG12	2487202	2487301	0.278462	0.17377	Aco000352.v3	body	R	2485966	2496708
4am	CHH	LG12	2488702	2488801	0.36	0.182965	Aco000352.v3	body	R	2485966	2496708
10pm	CHH	LG12	2490402	2490501	0.672566	0.491368	Aco000352.v3	body	R	2485966	2496708
4pm	CHH	LG12	2490403	2490502	0.632138	0.45145	Aco000352.v3	body	R	2485966	2496708
10am	CHH	LG12	2490406	2490505	0.615169	0.425791	Aco000352.v3	body	R	2485966	2496708
10pm	CHH	LG12	2490502	2490601	0.371019	0.266823	Aco000352.v3	body	R	2485966	2496708
4pm	CHH	LG12	2490503	2490602	0.384556	0.277856	Aco000352.v3	body	R	2485966	2496708
10am	CHH	LG12	2490506	2490605	0.438972	0.311721	Aco000352.v3	body	R	2485966	2496708
10pm	CHH	LG12	2490602	2490701	0.458969	0.310811	Aco000352.v3	body	R	2485966	2496708
10am	CHH	LG12	2490606	2490705	0.436335	0.283828	Aco000352.v3	body	R	2485966	2496708
10pm	CHH	LG13	4334243	4334342	0.254237	0.130682	Aco021924.v3	dwonstream	R	4336158	4355282
10pm	CHH	LG13	4346143	4346242	0.125	0.0131579	Aco021924.v3	body	R	4336158	4355282
4pm	CHH	LG13	4346973	4347072	0.149351	0.045977	Aco021924.v3	body	R	4336158	4355282
10pm	CHH	LG13	4347943	4348042	0.458515	0.271903	Aco021924.v3	body	R	4336158	4355282
10pm	CHH	LG13	4355643	4355742	0.278455	0.120463	Aco021924.v3	upstream	R	4336158	4355282
10pm	CHH	LG13	4355743	4355842	0.257745	0.115653	Aco021924.v3	upstream	R	4336158	4355282
10pm	CHH	LG13	4355843	4355942	0.30024	0.186916	Aco021924.v3	upstream	R	4336158	4355282
10pm	CHH	LG13	4355943	4356042	0.388108	0.266998	Aco021924.v3	upstream	R	4336158	4355282
4pm	CHH	LG13	4355973	4356072	0.53134	0.345498	Aco021924.v3	upstream	R	4336158	4355282
10pm	CHH	LG13	4356043	4356142	0.304022	0.202213	Aco021924.v3	upstream	R	4336158	4355282
4am	CHH	LG13	4356443	4356542	0.342995	0.211704	Aco021924.v3	upstream	R	4336158	4355282
4pm	CHH	LG13	4356473	4356572	0.275758	0.11157	Aco021924.v3	upstream	R	4336158	4355282
4pm	CHH	LG13	4356773	4356872	0.228659	0.0778098	Aco021924.v3	upstream	R	4336158	4355282
4am	CHH	LG13	4356943	4357042	0.272887	0.150358	Aco021924.v3	upstream	R	4336158	4355282
4pm	CHH	LG13	4356973	4357072	0.170213	0.0634921	Aco021924.v3	upstream	R	4336158	4355282
4pm	CHH	LG16	3131135	3131234	0.31875	0.171694	Aco022226.v3	upstream	R	3124247	3129699
10am	CHH	LG16	3131235	3131334	0.66823	0.528804	Aco022226.v3	upstream	R	3124247	3129699
10am	CHH	LG16	3131335	3131434	0.454407	0.346	Aco022226.v3	upstream	R	3124247	3129699
10am	CHH	LG16	3131435	3131534	0.309255	0.185606	Aco022226.v3	upstream	R	3124247	3129699
10am	CHH	LG16	3131535	3131634	0.43252	0.315051	Aco022226.v3	upstream	R	3124247	3129699
10am	CHH	LG16	3131635	3131734	0.341137	0.237569	Aco022226.v3	upstream	R	3124247	3129699
10pm	CHH	LG19	7892416	7892515	0.265804	0.151224	Aco008167.v3	upstream	F	7894347	7901038
10pm	CHH	LG19	7892516	7892615	0.346498	0.240476	Aco008167.v3	upstream	F	7894347	7901038
4am	CHH	LG19	7892701	7892800	0.362613	0.251572	Aco008167.v3	upstream	F	7894347	7901038
4am	CHH	LG19	7892801	7892900	0.291667	0.16756	Aco008167.v3	upstream	F	7894347	7901038
4pm	CHH	LG19	7892816	7892915	0.442379	0.266667	Aco008167.v3	upstream	F	7894347	7901038
4am	CHH	LG19	7893001	7893100	0.466721	0.305905	Aco008167.v3	upstream	F	7894347	7901038
10pm	CHH	LG19	7893016	7893115	0.421725	0.315851	Aco008167.v3	upstream	F	7894347	7901038
4am	CHH	LG19	7893201	7893300	0.371592	0.243865	Aco008167.v3	upstream	F	7894347	7901038
4pm	CHH	LG19	7893216	7893315	0.383814	0.255178	Aco008167.v3	upstream	F	7894347	7901038
4am	CHH	LG19	7893301	7893400	0.434123	0.28934	Aco008167.v3	upstream	F	7894347	7901038
4pm	CHH	LG19	7893316	7893415	0.457198	0.234589	Aco008167.v3	upstream	F	7894347	7901038
4am	CHH	LG19	7893401	7893500	0.284564	0.175676	Aco008167.v3	upstream	F	7894347	7901038
4pm	CHH	LG19	7893416	7893515	0.343195	0.175676	Aco008167.v3	upstream	F	7894347	7901038
4am	CHH	LG19	7893501	7893600	0.391916	0.205943	Aco008167.v3	upstream	F	7894347	7901038
4pm	CHH	LG19	7893516	7893615	0.344162	0.217077	Aco008167.v3	upstream	F	7894347	7901038
4am	CHH	LG19	7893601	7893700	0.3896	0.181034	Aco008167.v3	upstream	F	7894347	7901038
10am	CHH	LG19	7893616	7893715	0.365057	0.219718	Aco008167.v3	upstream	F	7894347	7901038
4am	CHH	LG19	7893701	7893800	0.552048	0.292729	Aco008167.v3	upstream	F	7894347	7901038
10am	CHH	LG19	7893716	7893815	0.449853	0.311037	Aco008167.v3	upstream	F	7894347	7901038
4am	CHH	LG19	7893801	7893900	0.47789	0.290493	Aco008167.v3	upstream	F	7894347	7901038
10am	CHH	LG19	7893816	7893915	0.487414	0.305503	Aco008167.v3	upstream	F	7894347	7901038
4am	CHH	LG19	7893901	7894000	0.463636	0.288666	Aco008167.v3	upstream	F	7894347	7901038
4pm	CHH	LG19	7893916	7894015	0.478799	0.31158	Aco008167.v3	upstream	F	7894347	7901038
4pm	CHH	LG19	7894016	7894115	0.238148	0.0898131	Aco008167.v3	upstream	F	7894347	7901038
4am	CHH	LG19	7894101	7894200	0.410086	0.251121	Aco008167.v3	upstream	F	7894347	7901038
4pm	CHH	LG19	7894116	7894215	0.610154	0.432087	Aco008167.v3	upstream	F	7894347	7901038
4pm	CHH	LG19	7896616	7896715	0.59391	0.484615	Aco008167.v3	body	F	7894347	7901038
10am	CHH	LG19	7896716	7896815	0.527106	0.412579	Aco008167.v3	body	F	7894347	7901038
10am	CHH	LG19	7901316	7901415	0.227405	0.103704	Aco008167.v3	dwonstream	F	7894347	7901038
4am	CHH	LG19	7901401	7901500	0.337638	0.163655	Aco008167.v3	dwonstream	F	7894347	7901038
10am	CHH	LG19	7901416	7901515	0.361364	0.168565	Aco008167.v3	dwonstream	F	7894347	7901038
4am	CHH	LG19	7901501	7901600	0.21564	0.080414	Aco008167.v3	dwonstream	F	7894347	7901038
10am	CHH	LG19	7901516	7901615	0.16759	0.0627962	Aco008167.v3	dwonstream	F	7894347	7901038
4pm	CHH	LG19	9263916	9264015	0.420259	0.270526	Aco008300.v3	dwonstream	R	9265853	9273077
4am	CHH	LG19	9264001	9264100	0.407407	0.305229	Aco008300.v3	dwonstream	R	9265853	9273077
10am	CHH	LG19	9264116	9264215	0.557377	0.402027	Aco008300.v3	dwonstream	R	9265853	9273077
10am	CHH	LG19	9264216	9264315	0.598726	0.34	Aco008300.v3	dwonstream	R	9265853	9273077
10pm	CHH	LG19	9264416	9264515	0.62215	0.505435	Aco008300.v3	dwonstream	R	9265853	9273077
10pm	CHH	LG20	2844911	2845010	0.748588	0.593985	Aco023030.v3	body	R	2841031	2847572
4am	CHH	LG20	2847708	2847807	0.456763	0.309064	Aco023030.v3	upstream	R	2841031	2847572
4am	CHH	LG20	2847908	2848007	0.439863	0.230303	Aco023030.v3	upstream	R	2841031	2847572
10pm	CHH	LG20	2847911	2848010	0.614583	0.302632	Aco023030.v3	upstream	R	2841031	2847572
4pm	CHH	LG20	2847999	2848098	0.579922	0.431633	Aco023030.v3	upstream	R	2841031	2847572
4am	CHH	LG20	2848908	2849007	0.635436	0.522321	Aco023030.v3	upstream	R	2841031	2847572
10pm	CHH	LG20	2848911	2849010	0.699446	0.567682	Aco023030.v3	upstream	R	2841031	2847572
4pm	CHH	LG20	2848999	2849098	0.654255	0.46114	Aco023030.v3	upstream	R	2841031	2847572
10pm	CHH	LG20	2849411	2849510	0.306306	0.160428	Aco023030.v3	upstream	R	2841031	2847572
4pm	CHH	LG20	2849499	2849598	0.181159	0.040404	Aco023030.v3	upstream	R	2841031	2847572
10pm	CHH	LG20	2849511	2849610	0.159091	0.0310559	Aco023030.v3	upstream	R	2841031	2847572
10am	CHH	LG20	2946608	2946707	0.532609	0.638655	Aco023036.v3	dwonstream	R	2948275	2953301
4am	CHH	LG20	2946708	2946807	0.780723	0.594705	Aco023036.v3	dwonstream	R	2948275	2953301
4pm	CHH	LG20	2946799	2946898	0.529412	0.206186	Aco023036.v3	dwonstream	R	2948275	2953301
10pm	CHH	LG20	2947111	2947210	0.301887	0.102236	Aco023036.v3	dwonstream	R	2948275	2953301
4pm	CHH	LG20	2949899	2949998	0.454135	0.341146	Aco023036.v3	body	R	2948275	2953301
10am	CHH	LG20	2949908	2950007	0.411765	0.27044	Aco023036.v3	body	R	2948275	2953301
10pm	CHH	LG20	2949911	2950010	0.564907	0.420732	Aco023036.v3	body	R	2948275	2953301
4pm	CHH	LG20	2949999	2950098	0.563258	0.315068	Aco023036.v3	body	R	2948275	2953301
10pm	CHH	LG20	2950011	2950110	0.59335	0.456919	Aco023036.v3	body	R	2948275	2953301
4pm	CHH	LG20	2950099	2950198	0.558354	0.447947	Aco023036.v3	body	R	2948275	2953301
10pm	CHH	LG20	2950111	2950210	0.494681	0.371998	Aco023036.v3	body	R	2948275	2953301
10am	CHH	LG20	2953408	2953507	0.0180055	0.165816	Aco023036.v3	upstream	R	2948275	2953301
4pm	CHH	LG20	2953599	2953698	0.77451	0.674304	Aco023036.v3	upstream	R	2948275	2953301
10am	CHH	LG20	2953608	2953707	0.797297	0.646667	Aco023036.v3	upstream	R	2948275	2953301
10pm	CHH	LG20	2953611	2953710	0.750542	0.646957	Aco023036.v3	upstream	R	2948275	2953301
4pm	CHH	LG20	2954099	2954198	0.302326	0.0816327	Aco023036.v3	upstream	R	2948275	2953301
4pm	CHH	LG20	2954199	2954298	0.51816	0.346753	Aco023036.v3	upstream	R	2948275	2953301
4pm	CHH	LG20	2954299	2954398	0.54	0.37037	Aco023036.v3	upstream	R	2948275	2953301
4am	CHH	LG20	2954308	2954407	0.496604	0.372803	Aco023036.v3	upstream	R	2948275	2953301
10pm	CHH	LG20	2954311	2954410	0.507031	0.396863	Aco023036.v3	upstream	R	2948275	2953301
4pm	CHH	LG20	2954399	2954498	0.318812	0.152977	Aco023036.v3	upstream	R	2948275	2953301
4pm	CHH	LG20	2954499	2954598	0.331924	0.178851	Aco023036.v3	upstream	R	2948275	2953301
10am	CHH	LG20	2954508	2954607	0.293981	0.191964	Aco023036.v3	upstream	R	2948275	2953301
4pm	CHH	LG20	2954599	2954698	0.236287	0.100775	Aco023036.v3	upstream	R	2948275	2953301
10pm	CHH	LG20	2954611	2954710	0.31	0.198606	Aco023036.v3	upstream	R	2948275	2953301
4pm	CHH	LG20	2954699	2954798	0.26685	0.147521	Aco023036.v3	upstream	R	2948275	2953301
10pm	CHH	LG20	2954711	2954810	0.288674	0.163551	Aco023036.v3	upstream	R	2948275	2953301
4pm	CHH	LG20	2954799	2954898	0.539559	0.398884	Aco023036.v3	upstream	R	2948275	2953301
4pm	CHH	LG20	2954899	2954998	0.531088	0.258824	Aco023036.v3	upstream	R	2948275	2953301
4am	CHH	LG20	2954908	2955007	0.513636	0.404018	Aco023036.v3	upstream	R	2948275	2953301
4pm	CHH	LG20	2954999	2955098	0.569282	0.45148	Aco023036.v3	upstream	R	2948275	2953301
4pm	CHH	LG20	2955099	2955198	0.449795	0.341081	Aco023036.v3	upstream	R	2948275	2953301
4pm	CHH	LG22	1799492	1799591	0.403642	0.283186	Aco017533.v3	upstream	F	1801049	1810354
10am	CHH	LG22	1799504	1799603	0.49	0.352273	Aco017533.v3	upstream	F	1801049	1810354
4am	CHH	LG22	1799584	1799683	0.684615	0.583974	Aco017533.v3	upstream	F	1801049	1810354
10am	CHH	LG22	1799704	1799803	0.382653	0.274194	Aco017533.v3	upstream	F	1801049	1810354
4pm	CHH	LG22	1799792	1799891	0.837809	0.721591	Aco017533.v3	upstream	F	1801049	1810354
10pm	CHH	LG22	1799811	1799910	0.869565	0.712059	Aco017533.v3	upstream	F	1801049	1810354
4am	CHH	LG22	1799884	1799983	0.609677	0.508228	Aco017533.v3	upstream	F	1801049	1810354
4am	CHH	LG22	1803184	1803283	0.506787	0.381713	Aco017533.v3	body	F	1801049	1810354
4pm	CHH	LG22	1803192	1803291	0.582031	0.398293	Aco017533.v3	body	F	1801049	1810354
10pm	CHH	LG22	1803211	1803310	0.517405	0.359886	Aco017533.v3	body	F	1801049	1810354
4am	CHH	LG22	1804284	1804383	0.856192	0.7411	Aco017533.v3	body	F	1801049	1810354
10am	CHH	LG22	1804304	1804403	0.903766	0.775801	Aco017533.v3	body	F	1801049	1810354
4am	CHH	LG22	1804584	1804683	0.581319	0.436159	Aco017533.v3	body	F	1801049	1810354
10pm	CHH	LG22	1805311	1805410	0.181319	0.0679012	Aco017533.v3	body	F	1801049	1810354
4pm	CHH	LG22	1805592	1805691	0.639286	0.531507	Aco017533.v3	body	F	1801049	1810354
10pm	CHH	LG22	1805611	1805710	0.564327	0.445813	Aco017533.v3	body	F	1801049	1810354
4am	CHH	LG22	1807284	1807383	0.346038	0.201311	Aco017533.v3	body	F	1801049	1810354
4am	CHH	LG22	1807584	1807683	0.79692	0.686631	Aco017533.v3	body	F	1801049	1810354
4pm	CHH	LG22	1807592	1807691	0.887205	0.773985	Aco017533.v3	body	F	1801049	1810354
10pm	CHH	LG22	1807611	1807710	0.93904	0.828927	Aco017533.v3	body	F	1801049	1810354
4am	CHH	LG22	1809284	1809383	0.346685	0.235469	Aco017533.v3	body	F	1801049	1810354
4pm	CHH	LG22	1809292	1809391	0.481865	0.301124	Aco017533.v3	body	F	1801049	1810354
10pm	CHH	LG22	1809311	1809410	0.464126	0.299492	Aco017533.v3	body	F	1801049	1810354
4pm	CHH	LG22	1810892	1810991	0.493516	0.369106	Aco017533.v3	dwonstream	F	1801049	1810354
10pm	CHH	LG22	1810911	1811010	0.532023	0.411079	Aco017533.v3	dwonstream	F	1801049	1810354
4am	CHH	LG22	1810984	1811083	0.609948	0.476454	Aco017533.v3	dwonstream	F	1801049	1810354
4pm	CHH	LG22	1810992	1811091	0.665521	0.516285	Aco017533.v3	dwonstream	F	1801049	1810354
10pm	CHH	LG22	1811011	1811110	0.60355	0.486331	Aco017533.v3	dwonstream	F	1801049	1810354
4am	CHH	LG22	1811084	1811183	0.45007	0.306941	Aco017533.v3	dwonstream	F	1801049	1810354
4pm	CHH	LG22	1811092	1811191	0.483412	0.254194	Aco017533.v3	dwonstream	F	1801049	1810354
10am	CHH	LG22	1811204	1811303	0.316348	0.208392	Aco017533.v3	dwonstream	F	1801049	1810354
10pm	CHH	LG22	1811211	1811310	0.438155	0.320405	Aco017533.v3	dwonstream	F	1801049	1810354
4am	CHH	LG22	1811284	1811383	0.771232	0.606007	Aco017533.v3	dwonstream	F	1801049	1810354
4pm	CHH	LG22	1811292	1811391	0.805365	0.704562	Aco017533.v3	dwonstream	F	1801049	1810354
10pm	CHH	LG22	1811311	1811410	0.861208	0.745184	Aco017533.v3	dwonstream	F	1801049	1810354
4am	CHH	LG22	1811484	1811583	0.645679	0.526126	Aco017533.v3	dwonstream	F	1801049	1810354
4pm	CHH	LG22	1811492	1811591	0.68459	0.579359	Aco017533.v3	dwonstream	F	1801049	1810354
10am	CHH	LG22	1811504	1811603	0.627232	0.509398	Aco017533.v3	dwonstream	F	1801049	1810354
4pm	CHH	LG22	1812292	1812391	0.244186	0.122356	Aco017533.v3	dwonstream	F	1801049	1810354
10pm	CHH	LG25	2365312	2365411	0.523759	0.408987	Aco010280.v3	upstream	R	2362407	2365014
10pm	CHH	LG25	2365712	2365811	0.535433	0.301205	Aco010280.v3	upstream	R	2362407	2365014
10pm	CHH	scaffold_1382	19006	19105	0.26	0.1375	Aco029334.v3	upstream	F	21058	29824
4am	CHH	scaffold_1382	19107	19206	0.513966	0.217742	Aco029334.v3	upstream	F	21058	29824
4am	CHH	scaffold_1382	19207	19306	0.388298	0.203077	Aco029334.v3	upstream	F	21058	29824
10pm	CHH	scaffold_1382	19306	19405	0.221239	0.0642202	Aco029334.v3	upstream	F	21058	29824
10am	CHH	scaffold_1382	19307	19406	0.257576	0.114583	Aco029334.v3	upstream	F	21058	29824
10pm	CHH	scaffold_1382	19406	19505	0.401338	0.286501	Aco029334.v3	upstream	F	21058	29824
4am	CHH	scaffold_1382	19407	19506	0.340541	0.531915	Aco029334.v3	upstream	F	21058	29824
10pm	CHH	scaffold_1382	20006	20105	0.458333	0.278788	Aco029334.v3	upstream	F	21058	29824
4pm	CHH	scaffold_1382	20307	20406	0.30094	0.191892	Aco029334.v3	upstream	F	21058	29824
10pm	CHH	scaffold_1382	20506	20605	0.435981	0.327116	Aco029334.v3	upstream	F	21058	29824
10pm	CHH	scaffold_1382	20606	20705	0.570186	0.388158	Aco029334.v3	upstream	F	21058	29824
10am	CHH	scaffold_1382	20607	20706	0.540541	0.408257	Aco029334.v3	upstream	F	21058	29824
10pm	CHH	scaffold_1382	20706	20805	0.634731	0.505556	Aco029334.v3	upstream	F	21058	29824
10am	CHH	scaffold_1382	20707	20806	0.614943	0.427419	Aco029334.v3	upstream	F	21058	29824
10am	CHH	scaffold_1382	30007	30106	0.478261	0.265306	Aco029334.v3	dwonstream	F	21058	29824
4pm	CHH	scaffold_1382	30107	30206	0.309859	0.177215	Aco029334.v3	dwonstream	F	21058	29824
10pm	CHH	scaffold_1382	30206	30305	0.39604	0.257353	Aco029334.v3	dwonstream	F	21058	29824
10am	CHH	scaffold_1382	30207	30306	0.270492	0.147368	Aco029334.v3	dwonstream	F	21058	29824
10pm	CHH	scaffold_1382	30306	30405	0.326087	0.169591	Aco029334.v3	dwonstream	F	21058	29824
4pm	CHH	scaffold_1382	30407	30506	0.266667	0.131579	Aco029334.v3	dwonstream	F	21058	29824
10am	CHH	scaffold_1382	31107	31206	0.287894	0.417614	Aco029334.v3	dwonstream	F	21058	29824
4pm	CHH	scaffold_1382	31307	31406	0.405956	0.233996	Aco029334.v3	dwonstream	F	21058	29824
10am	CHH	scaffold_553	75187	75286	0.613176	0.513168	Aco027863.v3	upstream	F	77195	85774
10am	CHH	scaffold_553	75287	75386	0.543779	0.397233	Aco027863.v3	upstream	F	77195	85774
4pm	CHH	scaffold_553	76187	76286	0.430788	0.233871	Aco027863.v3	upstream	F	77195	85774
4pm	CHH	scaffold_553	76287	76386	0.399563	0.21328	Aco027863.v3	upstream	F	77195	85774
4am	CHH	scaffold_553	76387	76486	0.56	0.247423	Aco027863.v3	upstream	F	77195	85774
4pm	CHH	scaffold_553	76487	76586	0.636684	0.506098	Aco027863.v3	upstream	F	77195	85774
10pm	CHH	scaffold_553	76587	76686	0.403955	0.281401	Aco027863.v3	upstream	F	77195	85774
4pm	CHH	scaffold_553	76687	76786	0.253275	0.133197	Aco027863.v3	upstream	F	77195	85774
4pm	CHH	scaffold_553	77887	77986	0.463532	0.346805	Aco027863.v3	body	F	77195	85774
4pm	CHH	scaffold_553	84187	84286	0.550285	0.425474	Aco027863.v3	body	F	77195	85774
