# Supplementary material for: Integrated analysis of DNA methylome and transcriptome reveals epigenetic regulation of CAM photosynthesis in pineapple
Source: BMC Plant Biol. 2021 Jan 6;21:19. doi: 10.1186/s12870-020-02814-5 (PMC7789485; doi:10.1186/s12870-020-02814-5)
Supplement: Supplementary file 1 — Additional file 1. [file 12870_2020_2814_MOESM1_ESM.zip › Supplemental Table 8.xlsx]

## Sheet: Sheet1
Supplemental Table 8 DMRs location and associated differential expression clock-related genes.
Sample	Type	Chromosome	DMR Start	DMR End	Green meth	White meth	Associated gene name	Associated region	Strand	Gene Start	Gene End
4pm	CG	LG03	13425204	13425303	0.896552	0.492754	Aco011903.v3	body	R	13423879	13427130
10pm	CG	LG08	10713004	10713103	0.95	0.528736	Aco016649.v3	body	F	10705653	10715061
10am	CG	LG14	4066540	4066639	0.414286	0.861538	Aco018657.v3	body	F	4063760	4067649
10pm	CG	LG17	721607	721706	0.394737	0.795455	Aco016766.v3	body	F	717280	722495
4am	CG	LG22	8430639	8430738	0.688679	0.245989	Aco009204.v3	body	R	8428446	8432552
10pm	CG	LG25	176812	176911	0.47619	0.943182	Aco013137.v3	body	R	172740	178959
10pm	CG	LG25	177912	178011	0.935484	0.508475	Aco013137.v3	body	R	172740	178959
4pm	CHG	LG02	2161120	2161219	0.33	0.0542169	Aco016928.v3	body	F	2158540	2164822
10pm	CHG	LG08	10710804	10710903	0.833333	0.576923	Aco016649.v3	body	F	10705653	10715061
4am	CHG	LG08	10712527	10712626	0.318182	0.115385	Aco016649.v3	body	F	10705653	10715061
4pm	CHG	LG08	10712618	10712717	0.489362	0.166667	Aco016649.v3	body	F	10705653	10715061
4am	CHG	LG18	8724318	8724417	0.628571	0.317308	Aco001684.v3	body	F	8720938	8724732
10pm	CHG	LG19	1859016	1859115	0.261905	0.00869565	Aco026499.v3	body	R	1855054	1863691
10pm	CHG	LG24	701827	701926	0.224299	0.0121951	Aco013228.v3	body	R	694893	706696
10pm	CHG	LG24	702027	702126	0.328125	0.0655738	Aco013228.v3	body	R	694893	706696
4pm	CHG	LG24	702145	702244	0.487179	0.274194	Aco013228.v3	body	R	694893	706696
4pm	CHG	LG24	702245	702344	0.77027	0.533333	Aco013228.v3	body	R	694893	706696
4am	CHG	LG24	704353	704452	0.851485	0.640523	Aco013228.v3	body	R	694893	706696
10pm	CHG	LG24	704727	704826	0.65	0.416667	Aco013228.v3	body	R	694893	706696
10pm	CHG	LG24	704827	704926	0.75	0.467456	Aco013228.v3	body	R	694893	706696
10pm	CHH	LG02	2159704	2159803	0.621746	0.414824	Aco016928.v3	body	F	2158540	2164822
4am	CHH	LG02	2159712	2159811	0.56102	0.40056	Aco016928.v3	body	F	2158540	2164822
4pm	CHH	LG02	2159720	2159819	0.718621	0.590759	Aco016928.v3	body	F	2158540	2164822
10pm	CHH	LG02	2159804	2159903	0.613554	0.435351	Aco016928.v3	body	F	2158540	2164822
4am	CHH	LG02	2159812	2159911	0.523767	0.408769	Aco016928.v3	body	F	2158540	2164822
4pm	CHH	LG02	2159820	2159919	0.613333	0.441143	Aco016928.v3	body	F	2158540	2164822
10pm	CHH	LG02	2159904	2160003	0.433145	0.305284	Aco016928.v3	body	F	2158540	2164822
4pm	CHH	LG02	2159920	2160019	0.452265	0.351622	Aco016928.v3	body	F	2158540	2164822
10pm	CHH	LG02	2160004	2160103	0.726655	0.579181	Aco016928.v3	body	F	2158540	2164822
10am	CHH	LG02	2160621	2160720	0.226277	0.123746	Aco016928.v3	body	F	2158540	2164822
10pm	CHH	LG02	2160704	2160803	0.578541	0.40975	Aco016928.v3	body	F	2158540	2164822
4am	CHH	LG02	2160712	2160811	0.556923	0.383222	Aco016928.v3	body	F	2158540	2164822
4pm	CHH	LG02	2160720	2160819	0.529189	0.36248	Aco016928.v3	body	F	2158540	2164822
10pm	CHH	LG02	2160804	2160903	0.888889	0.784866	Aco016928.v3	body	F	2158540	2164822
4am	CHH	LG02	2160812	2160911	0.797136	0.692825	Aco016928.v3	body	F	2158540	2164822
4pm	CHH	LG02	2160820	2160919	0.745242	0.625663	Aco016928.v3	body	F	2158540	2164822
10pm	CHH	LG02	2160904	2161003	0.657343	0.465889	Aco016928.v3	body	F	2158540	2164822
4am	CHH	LG02	2160912	2161011	0.586667	0.46714	Aco016928.v3	body	F	2158540	2164822
4pm	CHH	LG02	2160920	2161019	0.576763	0.408811	Aco016928.v3	body	F	2158540	2164822
10pm	CHH	LG02	2161404	2161503	0.722672	0.543441	Aco016928.v3	body	F	2158540	2164822
4am	CHH	LG02	2161412	2161511	0.600973	0.45619	Aco016928.v3	body	F	2158540	2164822
4pm	CHH	LG02	2161420	2161519	0.609375	0.427615	Aco016928.v3	body	F	2158540	2164822
10am	CHH	LG02	2161421	2161520	0.599415	0.476303	Aco016928.v3	body	F	2158540	2164822
4am	CHH	LG02	2161512	2161611	0.443172	0.337043	Aco016928.v3	body	F	2158540	2164822
10pm	CHH	LG02	2161604	2161703	0.533379	0.421155	Aco016928.v3	body	F	2158540	2164822
4pm	CHH	LG02	2161920	2162019	0.755556	0.572072	Aco016928.v3	body	F	2158540	2164822
10pm	CHH	LG02	2163804	2163903	0.482662	0.368932	Aco016928.v3	body	F	2158540	2164822
4pm	CHH	LG02	2163820	2163919	0.553157	0.446655	Aco016928.v3	body	F	2158540	2164822
10pm	CHH	LG02	2163904	2164003	0.556701	0.436705	Aco016928.v3	body	F	2158540	2164822
4pm	CHH	LG02	2164120	2164219	0.674172	0.525478	Aco016928.v3	body	F	2158540	2164822
4pm	CHH	LG02	2164220	2164319	0.580645	0.413194	Aco016928.v3	body	F	2158540	2164822
4pm	CHH	LG08	10710318	10710417	0.422771	0.311148	Aco016649.v3	body	F	10705653	10715061
10pm	CHH	LG08	10710404	10710503	0.558491	0.397982	Aco016649.v3	body	F	10705653	10715061
4pm	CHH	LG08	10710418	10710517	0.622776	0.443793	Aco016649.v3	body	F	10705653	10715061
10am	CHH	LG08	10710818	10710917	0.133987	0.348	Aco016649.v3	body	F	10705653	10715061
10pm	CHH	LG08	10711304	10711403	0.553333	0.447644	Aco016649.v3	body	F	10705653	10715061
4pm	CHH	LG08	10711318	10711417	0.575439	0.353796	Aco016649.v3	body	F	10705653	10715061
4pm	CHH	LG08	10711418	10711517	0.467532	0.325901	Aco016649.v3	body	F	10705653	10715061
10pm	CHH	LG08	10712304	10712403	0.461207	0.349057	Aco016649.v3	body	F	10705653	10715061
10am	CHH	LG08	10712418	10712517	0.325359	0.175879	Aco016649.v3	body	F	10705653	10715061
4pm	CHH	LG17	718107	718206	0.167832	0.00673401	Aco016766.v3	body	F	717280	722495
