# Supplementary material for: Integrated analysis of DNA methylome and transcriptome reveals epigenetic regulation of CAM photosynthesis in pineapple
Source: BMC Plant Biol. 2021 Jan 6;21:19. doi: 10.1186/s12870-020-02814-5 (PMC7789485; doi:10.1186/s12870-020-02814-5)
Supplement: Supplementary file 1 — Additional file 1. [file 12870_2020_2814_MOESM1_ESM.zip › Supplemental Table 9.xlsx]

## Sheet: Sheet1
Supplemental Table 9 DMRs location and associated differential expression MADS-box genes.
Sample	Type	Chromosome	DMR Start	DMR End	Green meth	White meth	Associated gene name	Associated region	Strand	Gene Start	Gene End
4pm	CG	LG01	24321692	24321791	0.121495	0.656627	Aco015104.v3	body	F	24318710	24340976
10pm	CG	LG01	24325788	24325887	0.553191	0.108108	Aco015104.v3	body	F	24318710	24340976
10pm	CG	LG08	10681004	10681103	0.804348	0.386364	Aco016643.v3	body	F	10668008	10681245
4pm	CG	LG24	734945	735044	0.716667	0.2	Aco013229.v3	body	R	734598	748716
4pm	CHG	LG01	20413592	20413691	0.684211	0.444444	Aco018015.v3	body	R	20412367	20420233
4pm	CHG	LG01	24321592	24321691	0.159574	0.40566	Aco015104.v3	body	F	24318710	24340976
10pm	CHG	LG01	24322188	24322287	0.907692	0.589041	Aco015104.v3	body	F	24318710	24340976
4am	CHG	LG01	24324023	24324122	0.929825	0.723602	Aco015104.v3	body	F	24318710	24340976
4am	CHG	LG01	24324523	24324622	0.622642	0.421488	Aco015104.v3	body	F	24318710	24340976
4am	CHG	LG01	24336023	24336122	0.0350877	0.235632	Aco015104.v3	body	F	24318710	24340976
10pm	CHG	LG08	10675004	10675103	0.299145	0.0961538	Aco016643.v3	body	F	10668008	10681245
4pm	CHG	LG08	10676418	10676517	0.455882	0.851351	Aco016643.v3	body	F	10668008	10681245
4pm	CHG	LG08	10677718	10677817	0.145833	0.525	Aco016643.v3	body	F	10668008	10681245
10pm	CHG	LG08	10677804	10677903	0.419355	0.0731707	Aco016643.v3	body	F	10668008	10681245
10pm	CHG	LG08	10677904	10678003	0.45098	0.0779221	Aco016643.v3	body	F	10668008	10681245
10pm	CHG	LG24	740227	740326	0.428571	0.132075	Aco013229.v3	body	R	734598	748716
4am	CHG	LG24	740353	740452	0.512821	0.714286	Aco013229.v3	body	R	734598	748716
4pm	CHG	LG24	741945	742044	0.90625	0.627273	Aco013229.v3	body	R	734598	748716
10pm	CHG	LG24	744427	744526	0.28	0.0322581	Aco013229.v3	body	R	734598	748716
4am	CHG	LG24	744453	744552	0.03125	0.392857	Aco013229.v3	body	R	734598	748716
10am	CHH	LG01	20412988	20413087	0.179487	0.309735	Aco018015.v3	body	R	20412367	20420233
4pm	CHH	LG01	20413092	20413191	0.342155	0.189369	Aco018015.v3	body	R	20412367	20420233
10pm	CHH	LG01	20413588	20413687	0.532847	0.322581	Aco018015.v3	body	R	20412367	20420233
10pm	CHH	LG01	20415188	20415287	0.261538	0.0939597	Aco018015.v3	body	R	20412367	20420233
4pm	CHH	LG01	20415392	20415491	0.474153	0.302895	Aco018015.v3	body	R	20412367	20420233
4am	CHH	LG01	20415423	20415522	0.393939	0.264209	Aco018015.v3	body	R	20412367	20420233
4am	CHH	LG01	20415523	20415622	0.400221	0.29332	Aco018015.v3	body	R	20412367	20420233
4pm	CHH	LG01	20415792	20415891	0.504373	0.371532	Aco018015.v3	body	R	20412367	20420233
4am	CHH	LG01	20416223	20416322	0.381924	0.241546	Aco018015.v3	body	R	20412367	20420233
4pm	CHH	LG01	20416292	20416391	0.574163	0.311475	Aco018015.v3	body	R	20412367	20420233
10am	CHH	LG01	20419388	20419487	0.187377	0.332717	Aco018015.v3	body	R	20412367	20420233
4pm	CHH	LG01	20419392	20419491	0.40287	0.258661	Aco018015.v3	body	R	20412367	20420233
4pm	CHH	LG01	24320992	24321091	0.280795	0.159117	Aco015104.v3	body	F	24318710	24340976
10pm	CHH	LG01	24322988	24323087	0.397399	0.239199	Aco015104.v3	body	F	24318710	24340976
10pm	CHH	LG01	24323588	24323687	0.447427	0.324236	Aco015104.v3	body	F	24318710	24340976
10pm	CHH	LG01	24324488	24324587	0.292746	0.145098	Aco015104.v3	body	F	24318710	24340976
10pm	CHH	LG01	24324988	24325087	0.17027	0.0600462	Aco015104.v3	body	F	24318710	24340976
10pm	CHH	LG01	24325088	24325187	0.259136	0.114062	Aco015104.v3	body	F	24318710	24340976
10pm	CHH	LG01	24325188	24325287	0.220859	0.045977	Aco015104.v3	body	F	24318710	24340976
4pm	CHH	LG01	24325492	24325591	0.0106383	0.152518	Aco015104.v3	body	F	24318710	24340976
10pm	CHH	LG01	24325888	24325987	0.227027	0.090301	Aco015104.v3	body	F	24318710	24340976
10pm	CHH	LG01	24326188	24326287	0.431551	0.252113	Aco015104.v3	body	F	24318710	24340976
4pm	CHH	LG01	24326192	24326291	0.406731	0.253846	Aco015104.v3	body	F	24318710	24340976
10pm	CHH	LG01	24326288	24326387	0.247904	0.103865	Aco015104.v3	body	F	24318710	24340976
10pm	CHH	LG01	24326388	24326487	0.505643	0.27044	Aco015104.v3	body	F	24318710	24340976
4pm	CHH	LG01	24326392	24326491	0.54108	0.22605	Aco015104.v3	body	F	24318710	24340976
10pm	CHH	LG01	24326488	24326587	0.358447	0.217812	Aco015104.v3	body	F	24318710	24340976
4pm	CHH	LG01	24326492	24326591	0.381179	0.202614	Aco015104.v3	body	F	24318710	24340976
10pm	CHH	LG01	24326688	24326787	0.331759	0.192698	Aco015104.v3	body	F	24318710	24340976
4pm	CHH	LG01	24326692	24326791	0.304482	0.197051	Aco015104.v3	body	F	24318710	24340976
4pm	CHH	LG01	24326892	24326991	0.37722	0.262238	Aco015104.v3	body	F	24318710	24340976
4pm	CHH	LG01	24327192	24327291	0.40382	0.275321	Aco015104.v3	body	F	24318710	24340976
10pm	CHH	LG01	24327488	24327587	0.356589	0.254271	Aco015104.v3	body	F	24318710	24340976
4pm	CHH	LG01	24327592	24327691	0.354601	0.246552	Aco015104.v3	body	F	24318710	24340976
4pm	CHH	LG01	24327892	24327991	0.462454	0.314488	Aco015104.v3	body	F	24318710	24340976
4pm	CHH	LG01	24327992	24328091	0.357879	0.245975	Aco015104.v3	body	F	24318710	24340976
10pm	CHH	LG01	24328188	24328287	0.357834	0.233096	Aco015104.v3	body	F	24318710	24340976
4pm	CHH	LG01	24328192	24328291	0.41	0.285714	Aco015104.v3	body	F	24318710	24340976
10pm	CHH	LG01	24328288	24328387	0.514731	0.374359	Aco015104.v3	body	F	24318710	24340976
10am	CHH	LG01	24328588	24328687	0.109049	0.231092	Aco015104.v3	body	F	24318710	24340976
4pm	CHH	LG01	24328692	24328791	0.438492	0.308876	Aco015104.v3	body	F	24318710	24340976
4pm	CHH	LG01	24328792	24328891	0.551843	0.448342	Aco015104.v3	body	F	24318710	24340976
4pm	CHH	LG01	24328892	24328991	0.540923	0.439687	Aco015104.v3	body	F	24318710	24340976
10pm	CHH	LG01	24329188	24329287	0.600442	0.440449	Aco015104.v3	body	F	24318710	24340976
10pm	CHH	LG01	24329288	24329387	0.59191	0.381111	Aco015104.v3	body	F	24318710	24340976
10pm	CHH	LG01	24329388	24329487	0.578422	0.461944	Aco015104.v3	body	F	24318710	24340976
4pm	CHH	LG01	24329392	24329491	0.604116	0.48822	Aco015104.v3	body	F	24318710	24340976
10am	CHH	LG01	24329788	24329887	0.281525	0.421918	Aco015104.v3	body	F	24318710	24340976
10pm	CHH	LG01	24329888	24329987	0.334448	0.206522	Aco015104.v3	body	F	24318710	24340976
10pm	CHH	LG01	24333888	24333987	0.287356	0.149798	Aco015104.v3	body	F	24318710	24340976
10am	CHH	LG01	24334388	24334487	0.219059	0.327563	Aco015104.v3	body	F	24318710	24340976
10am	CHH	LG01	24334588	24334687	0.210938	0.101351	Aco015104.v3	body	F	24318710	24340976
4pm	CHH	LG01	24334692	24334791	0.330629	0.228542	Aco015104.v3	body	F	24318710	24340976
4pm	CHH	LG01	24334892	24334991	0.375796	0.208024	Aco015104.v3	body	F	24318710	24340976
4pm	CHH	LG01	24338892	24338991	0.232558	0.120954	Aco015104.v3	body	F	24318710	24340976
4pm	CHH	LG01	24339292	24339391	0.2	0.0277778	Aco015104.v3	body	F	24318710	24340976
4pm	CHH	LG01	24340892	24340991	0.373394	0.269058	Aco015104.v3	body	F	24318710	24340976
4pm	CHH	LG08	10675518	10675617	0.167116	0.0660592	Aco016643.v3	body	F	10668008	10681245
10pm	CHH	LG08	10676104	10676203	0.218045	0.102894	Aco016643.v3	body	F	10668008	10681245
10pm	CHH	LG08	10676304	10676403	0.180505	0.0492958	Aco016643.v3	body	F	10668008	10681245
4pm	CHH	LG08	10677018	10677117	0.289421	0.00945626	Aco016643.v3	body	F	10668008	10681245
4pm	CHH	LG08	10677118	10677217	0.201245	0.0555556	Aco016643.v3	body	F	10668008	10681245
4pm	CHH	LG08	10677218	10677317	0.252033	0.149068	Aco016643.v3	body	F	10668008	10681245
4am	CHH	LG15	1901904	1902003	0.294872	0.123418	Aco004028.v3	body	F	1900301	1908029
4pm	CHH	LG15	1902540	1902639	0.339024	0.198962	Aco004028.v3	body	F	1900301	1908029
4am	CHH	LG15	1902604	1902703	0.293413	0.180392	Aco004028.v3	body	F	1900301	1908029
10pm	CHH	LG15	1906727	1906826	0.443836	0.293103	Aco004028.v3	body	F	1900301	1908029
10pm	CHH	LG24	740527	740626	0.157534	0.048951	Aco013229.v3	body	R	734598	748716
4pm	CHH	LG24	742845	742944	0.176739	0.0575816	Aco013229.v3	body	R	734598	748716
